# Supplementary material for: Severe maternal morbidity in Zanzibar’s referral hospital: Measuring the impact of in-hospital care
Source: PLoS One. 2017 Aug 23;12(8):e0181470. doi: 10.1371/journal.pone.0181470 (PMC5568340; doi:10.1371/journal.pone.0181470)
Supplement: S1 Database — (XLSX) [file pone.0181470.s003.xlsx]

## Sheet: Data April-September 2016
Code_Research	Referred	Age	G_P_L	LMP	GA_adm	Diagn_adm	Diagn_adm_001	Delivery	Infant	GA_after	Prev_med	A_Mat_death	A1_Moment	Compl_interv	B1_PPH	B2_Rupt_ut	B1_2_Treatment	C1_Blood	Type	units_BT	units_FFP		B3_PE	B3_Med	B3_Med/AH+MS	B3_Med/AH	B3_Med/MS	B3_Med/X	B3_Med/U	B4_Eclampsia	B4_MgSO4	B5_Sepsis	B5_Med	C2_Lap	C2_Moment	C3_ICU	D_Organ_dysfunction	D1_Cardvasc	D2_Resp	D3_Ren	D4_Coag	D5_Hep	D6_Neu	D7_Ut	E_Def_diagn	F_Cond	F_Cond_001	Notes
1	0	16	100	2112015	22	abortion		1	D	22		N		X																							X
2	0	23	99	99	1st tri	abortion		5	X			N		X																							X
3	0	35	5 3 3	22015	1st tri	abortion		5	X			N		X																							X
4	0	22	3 1 1	150116	11	abortion		5	X	11		N		X																							X
5	0	28	3 2 2	99	1st tri	abortion	Threatening abortion	9	X			N		X																							X
6	1	30	99	99	1st tri	abortion		9	X			N		X																							X
7	0	28	99	99	1st tri	abortion		5	X			N		X																							X
8	0	43	9 7 7	14022015	7	abortion		5	X	7		N		X																							X
9	0	27	4 3 3	82015	99	other	Vaginal discharge, lower abd pain, fever	9	X			N		X																							X
10	0	26	2 0 0	82015	32	abortion		1	D	32	O	N		X																							X
11	0	31	4 3 3	1022015	8	other	Severe abdominal pain	7	X	8		N		LAP																				1	>3h		X								ABO	X
12	0	26	100	102015	26	abortion		9	X	99		N		X																							X
13	0	30	6 5 5	12015	10	abortion		5	X	10		N		X																							X
14	0	28	100	28092015	25	other	Intermittent lower abd pain	9	X	25		N		X																							X
15	0	33	6 4 4	32015	1st tri	abortion	Threatening abortion	9	X			N		X																							X
16	0	32	4 3 3	18082015	32	other	Low abd pain + painful urination	9	X	32		N		X																							X
17	0	36	3 3 3	99	postpartum	complications_after_cesarean_s		2	L		O	N		X																							X
18	0	28	2 0 0	92015	30	drain		U	X	99		N		X																							X
19	0	25	3 1 1	26082015	1st tri	other	Abdominal pain	5	X	31		N		X																							X
20	0	19	100	99	28	labour		9	X	28		N		X																							X
21	0	28	99	99	34	other	Cardial palpitations and dizziness	9	X	34		N		X																							X
22	0	27	3 3 3	99	3rd tri	sepsis		1	L		X	N		Sep																		1	Y				X								INF	ANA
23	0	29	211	22016	5	abortion		5	X	5		N		X																							X
24	0	27	211	22015	10	abortion		5	X	10		N		X																							X
25	0	26	3 2 2	99	35	other	UTI in pregnancy	9	X	35		N		X																							X
26	0	26	4 2 2	99	22	other	Abruptio placentae (came with ultrasound)	1	D	25	O	N		X																							X
27	0	25	100	26072015	36	other	Gastroenteritis	9	X	36		N		X																							X
28	0	32	4 3 3	99	14	abortion		4	X	14	X	N		X																							X
29	0	30	4 3 3	99	16	abortion		4	X	16	X	N		X																							X
30	1	22	99	99	1st tri	abortion		U	X			N		X																							X
31	0	32	5 3 3	99	14	abortion		5	X	14		N		X																							X
32	0	25	3 2 2	29012016	10	abortion		5	X	10	X	N		BT	2			2																			X								ABO	X
33	0	30	2 0 0	99	5	abortion		5	X	5		N		X																							X
34	0	99	4 3 3	19082015	36	other	Gastroenteritis	9	X	99		N		X																							X
35	0	19	2 0 0	3122015	15	abortion		4	X	15	X	N		X																							X
36	0	31	99	99	23	drain		U	X	99		N		X																							X
37	0	25	211	21022016	8	abortion		4	X	8	X	N		X																							X
38	0	22	3 1 1	99	14	abortion		5	X	14		N		X																							X
39	0	23	1 1 1	99	40	other	Anaemia + hypotension	9	X	40		N		X																							X
40	0	23	99	99	10	abortion		5	X	10		N		X																							X
41	0	30	211	99	27	severe_pre_clampsia		9	X	27		N		PE									1	AH		TRUE											X								HT	PCS
42	0	28	5 5 5	99	3rd tri	sepsis		2	L		O	N		Sep																		1	Y				X								INF	X
43	0	20	211	99	32	other	Severe anaemia (Hb<7.2g/dl)	9	X	32		N		BT				2																			X								OBS	ANA X
44	0	36	6 5 5	99	12	abortion		5	X	12		N		X																							X
45	0	34	3 2 2	24022016	8	abortion		5	X	8		N		X																							X
46	0	22	99	99	postpartum	complications_after_cesarean_s		2	X		O	N		BT				1																			X								OBS	PCS ANA X
47	0	27	99	99	99	other	Vaginal discharge	9	X			N		X																							X
48	0	36	4 3 3	99	40	other	UTI + anaemia (Hb=7.2g/l) in pregnancy	9	X	40		N		BT				2																			X								INF	ANA
49	0	40	211	99	8	abortion		5	X	8		N		X																							X
50	0	29	5 4 4	99	3rd tri	labour		1	L		O	N		X																							X
51	0	32	211	99	3rd tri	labour		1	L		O	N		X																							X
52	0	20	100	6072015	39	labour		1	L	39	O	N		X																							X
53	0	35	5 4 4	9072015	38	labour		1	L	38	O	N		X																							X
54	1	27	211	99	3rd tri	labour		1	L		O	N		PPH BT	1		Oxy Man	1												No							X								OBH	ANA
55	0	37	6 5 5	99	3rd tri	labour		1	L		O	N		X																							X
56	0	20	100	21062015	41	labour		1	L	41	O	N		X																							X
57	0	21	100	99	3rd tri	labour		1	L		O	N		X																							X
58	0	25	2 0 0	99	3rd tri	labour		1	L		O	N		X																							X
59	0	30	100	99	3rd tri	labour		1	L		O	N		X																							X
60	0	35	100	24072015	36	labour		1	L	36	O	N		X																							X
61	0	25	100	99	3rd tri	drain		1	L		O	N		X																							X
62	0	39	4 2 1	99	3rd tri	labour		1	L		O	N		X																							X
63	0	22	100	99	3rd tri	labour		1	L		O	N		X																							X
64	0	38	5 4 3	99	3rd tri	labour		1	L		O	N		PPH	1		Oxy Miso Man													No							X								OBH	X
65	0	21	100	99	3rd tri	labour		1	L		O	N		X																							X
66	0	23	100	99	3rd tri	labour		1	L		O	N		X																							X
67	0	33	211	99	3rd tri	labour		1	L		O	N		X																							X
68	0	23	100	99	3rd tri	labour		1	L		O	N		X																							X
69	0	28	6 5 5	99	3rd tri	labour		1	L		O	N		X																							X
70	0	23	100	99	3rd tri	labour		1	L		O	N		X																							X
71	0	39	7 6 5	99	3rd tri	labour		1	L		O	N		X																							X
72	0	22	100	99	37	labour		1	L	37	O	N		X																							X
73	0	37	8 6 6	99	3rd tri	labour		1	L		O	N		X																							X
74	0	25	3 2 2	99	3rd tri	labour		1	L		O	N		X																							X
75	0	26	100	20062015	41	labour		1	L	41	O	N		X																							X
76	0	27	432	99	3rd tri	APH		1	L		O	N		X																							X
77	0	33	7 6 6	99	3rd tri	labour		1	L		O	N		X																							X
78	0	20	100	99	3rd tri	labour		1	L		O	N		X																							X
79	0	19	100	99	38	labour		1	L	38	O	N		X																							X
80	0	20	100	99	3rd tri	labour		1	L		O	N		X																							X
81	0	99	100	99	3rd tri	labour		1	L		O	N		X																							X
82	0	31	5 4 4	11072015	38	labour		1	L	38	O	N		X																							X
83	0	23	100	99	3rd tri	labour		1	L		O	N		X																							X
84	0	18	100	99	3rd tri	labour		1	L		O	N		X																							X
85	0	16	100	99	3rd tri	labour		1	L		O	N		X																							X
86	0	36	7 6 5	92015	36	labour		1	L	36	O	N		X																							X
87	0	18	100	99	3rd tri	labour		1	L		O	N		X																							X
88	0	27	8 5 5	99	3rd tri	APH		1	L		O	N		X																							X
89	0	99	99	99	3rd tri	labour		1	L		O	N		X																							X
90	0	37	6 5 4	99	postpartum	other	PP After home delivery	1	L		O	N		X																							X
91	0	35	7 3 3	99	3rd tri	labour		1	L		O	N		X																							X
92	0	21	211	27062015	40	drain		1	L	40	O	N		X																							X
93	0	40	6 5 5	99	3rd tri	labour		1	L		O	N		X																							X
94	0	28	100	99	3rd tri	labour		1	D		O	N		X																							X
95	0	35	5 3 2	99	3rd tri	labour		1	L		O	N		X																							X
96	0	30	4 3 3	99	3rd tri	labour		1	L		O	N		X																							X
97	0	22	100	99	3rd tri	labour		2	L		O	N		X																							X
98	0	24	99	99	3rd tri	labour		1	L		O	N		X																							X
99	0	27	100	99	41	labour		2	L	41	O	N		X																							X
100	1	24	211	99	3rd tri	labour		2	L		OM	N		X																							X
101	0	36	3 1 1	99	3rd tri	labour		2	L		O	N		X																							X
102	0	24	100	99	3rd tri	labour		1	L		O	N		X																							X
103	0	33	211	99	3rd tri	labour		1	L		O	N		X																							X
104	0	33	100	7072015	39	labour		1	L	39	O	N		X																							X
105	1	30	5 4 2	7082015	35	APH		1	D	35	O	N		PE BT				1					1	AH+MS	TRUE	2				No							X								HT	ANA
106	0	32	5 3 3	99	42	labour		2	L	42	O	N		X																							X
107	0	18	100	20062815	41	labour		2	L	41	O	N		X																							X
108	0	37	432	13072015	39	labour		2	L	39	O	N		X																							X
109	0	22	100	13072015	38	labour		1	L	38	O	N		X																							X
110	0	26	432	99	3rd tri	labour		1	L		O	N		X																							X
111	0	21	211	99	3rd tri	labour		1	L		O	N		X																							X
112	0	22	100	22072015	37	labour		1	L	37	O	N		X																							X
113	0	23	2 0 0	99	3rd tri	labour		1	L		O	N		X																							X
114	0	32	100	99	3rd tri	labour		1	L		O	N		PPH BT	2		Oxy Miso Man		2											No							X								OBH	X
115	0	27	432	99	38	labour		2	L	38	O	N		X																							X
116	0	39	3 2 2	99	3rd tri	labour		1	D		O	N		X																							X
117	0	20	100	13082015	38	labour		1	U	38	O	N		X																							X
118	0	38	7 6 5	99	3rd tri	labour		1	L		O	N		X																							X
119	0	38	4 3 3	99	3rd tri	labour		1	L		O	N		X																							X
120	0	22	100	99	3rd tri	labour		1	L		O	N		X																							X
121	0	25	100	99	3rd tri	labour		1	L		O	N		X																							X
122	0	22	100	99	3rd tri	labour		1	L		O	N		X																							X
123	0	22	100	99	3rd tri	labour		1	L		O	N		X																							X
124	1	25	2 1 0	99	3rd tri	labour		1	L		O	N		X																							X
125	0	23	100	99	3rd tri	drain		1	L		O	N		X																							X
126	0	32	8 7 6	99	3rd tri	labour		1	L		O	N		X																							X
127	0	26	100	99	3rd tri	labour		1	L		O	N		X																							X
128	0	27	100	99	3rd tri	labour		1	L		O	N		X																							X
129	0	28	3 2 2	18072015	37	labour		1	L	37	O	N		X																							X
130	0	24	100	12062015	42	labour		1	L	42	O	N		X																							X
131	0	37	4 3 3	99	3rd tri	labour		1	L		O	N		X																							X
132	0	34	7 6 5	99	3rd tri	labour		1	L		O	N		X																							X
133	0	18	100	99	3rd tri	labour		1	L		O	N		X																							X
134	0	26	5 2 1	15062015	42	other	Elective cesarean section	2	L	42	O	N		X																							X
135	0	37	7 6 5	10072015	38	APH		2	L	38	O	N		X																							X
136	0	40	6 5 4	13072015	38	labour		1	L	38	O	N		X																							X
137	0	26	5 2 1	15062015	42	other	Elective cesarean section	2	L	42	O	N		X																							X
138	0	36	8 7 7	99	3rd tri	labour		1	L		O	N		X																							X
139	0	33	8 6 6	99	41	drain		1	L	41	O	N		X																							X
140	0	25	100	99	3rd tri	labour		1	L		O	N		X																							X
141	0	23	3 2 2	27082015	35	labour		1	L	35	O	N		X																							X
142	0	32	7 6 6	99	3rd tri	labour		1	L		O	N		X																							X
143	0	27	211	20062015	41	labour		1	L	41	O	N		X																							X
144	0	25	100	9	3rd tri	labour		1	L		O	N		X																							X
145	0	19	100	99	3rd tri	labour		1	L		O	N		X																							X
146	0	33	5 3 1	99	3rd tri	labour		1	L		O	N		PPH BT			Oxy Miso Man	1												No							X								OBH	X
147	0	20	100	99	3rd tri	labour		1	L		O	N		X																							X
148	0	21	100	99	3rd tri	labour		2	L		O	N		X																							X
149	0	20	4 3 3	99	3rd tri	labour		2	L		O	N		X																							X
150	0	26	211	28062016	40	labour		2	L	40	O	N		X																							X
151	0	33	5 3 3	99	3rd tri	labour		1	L		O	N		X																							X
152	0	34	3 2 2	5072015	39	labour		1	L	39	O	N		X																							X
153	0	40	6 4 4	6072015	39	labour		1	L	39	O	N		X																							X
154	0	18	100	99	3rd tri	labour		1	L		O	N		X																							X
155	0	36	7 3 3	19072015	38	other	PIH > induction by ARM	1	L	38	O	N		X																							X
156	0	29	5 4 4	99	3rd tri	labour		1	L		O	N		X																							X
157	0	20	211	6082015	35	labour		1	L	35	O	N		X																							X
158	0	31	5 1 1	20062015	41	labour		1	L	41	O	N		X																							X
159	0	35	8 7 7	99	3rd tri	labour		1	L		O	N		X																							X
160	0	29	3 1 1	18092015	34	labour		1	L	34	O	N		X																							X
161	0	29	100	30062015	40	labour		1	L	40	O	N		X																							X
162	0	34	7 6 6	10052015	42	labour		1	L	42	O	N		X																							X
163	0	20	100	10072015	38	labour		1	L	38	O	N		X																							X
164	0	36	7 6 6	99	3rd tri	labour		1	L		O	N		X																							X
165	0	38	8 7 5	99	3rd tri	labour		1	L		O	N		X																							X
166	0	29	6 5 4	99	3rd tri	labour		1	L		O	N		X																							X
167	0	25	100	99	39	drain		1	D	39	O	N		X																							X
168	0	35	7 6 6	99	3rd tri	labour		1	L		O	N		X																							X
169	0	40	5 2 2	99	3rd tri	labour		2	L		O	N		BT				1												No							X								OTH	X
170	0	34	3 2 2	99	40	labour		2	L	40	O	N		X																							X
171	0	29	6 5 5	99	3rd tri	labour		1	L		O	N		X																							X
172	0	23	100	99	3rd tri	labour		1	L		O	N		X																							X
173	0	26	3 2 2	7072015	39	labour		1	L	39	O	N		X																							X
174	0	25	3 2 2	99	3rd tri	labour		1	L		O	N		X																							X
175	0	34	100	99	3rd tri	labour		1	L		O	N		X																							X
176	0	32	7 6 6	12072015	38	labour		1	L	38	O	N		X																							X
177	0	26	211	99	postpartum	other	PP After home delivery	1	L		O	N		X																							X
178	0	35	5 4 4	99	3rd tri	labour		1	L		O	N		X																							X
179	0	20	100	99	32	drain		1	L	32	O	N		X																							X
180	0	19	100	99	3rd tri	labour		1	L		O	N		X																							X
181	0	24	100	99	3rd tri	labour		1	L		O	N		X																							X
182	0	32	211	99	3rd tri	labour		1	L		O	N		X																							X
183	0	27	5 4 4	99	3rd tri	labour		1	L		O	N		X																							X
184	0	26	6 4 4	99	3rd tri	labour		1	L		O	N		X																							X
185	0	27	3 2 1	99	40	other	Fever, malaise, chest pain	1	L	40	O	N		X																							X
186	0	26	211	99	3rd tri	labour		1	L		O	N		X																							X
187	0	27	211	99	3rd tri	labour		1	L		O	N		X																							X
188	0	26	100	99	3rd tri	labour		1	L		O	N		X																							X
189	0	33	5 4 4	99	3rd tri	labour		1	L		O	N		X																							X
190	0	33	8 7 7	1082015	35	labour		1	L	35	O	N		X																							X
191	0	18	100	99	3rd tri	labour		1	L		O	N		X																							X
192	0	18	100	20062015	41	labour		1	L	41	O	N		X																							X
193	0	12	100	99	3rd tri	labour		1	L		O	N		X																							X
194	0	27	100	99	3rd tri	labour		1	L		O	N		X																							X
195	0	19	100	21072015	38	labour		1	L	38	O	N		X																							X
196	0	30	3 2 2	99	3rd tri	labour		1	L		O	N		X																							X
197	0	26	5 4 3	99	3rd tri	labour		1	L		O	N		X																							X
198	0	29	6 5 5	99	3rd tri	labour		1	U		O	N		X																							X
199	0	18	100	99	3rd tri	labour		1	L		O	N		X																							X
200	0	44	5 4 4	99	3rd tri	labour		1	L		O	N		X																							X
201	0	20	100	99	3rd tri	labour		1	L		O	N		X																							X
202	0	29	7 5 5	99	3rd tri	labour		1	L		O	N		X																							X
203	0	25	211	99	3rd tri	labour		1	L		O	N		X																							X
204	0	28	211	99	3rd tri	labour		1	L		O	N		X																							X
205	0	35	6 5 5	99	3rd tri	labour		1	L		O	N		X																							X
206	0	27	99	99	3rd tri	labour		1	L		O	N		X																							X
207	0	39	8 7 5	99	3rd tri	labour		1	L		O	N		X																							X
208	0	20	100	99	38	other	IUFD	1	D	38	O	N		X																							X
209	0	34	7 6 6	99	3rd tri	labour		1	L		O	N		X																							X
210	0	27	3 2 2	99	3rd tri	labour		1	L		O	N		X																							X
211	0	39	100	99	3rd tri	labour		1	L		O	N		X																							X
212	0	19	100	99	3rd tri	labour		1	L		O	N		X																							X
213	0	23	100	99	3rd tri	labour		1	L		O	N		X																							X
214	0	45	6 5 5	99	3rd tri	labour		1	L		O	N		X																							X
215	0	19	100	5082015	36	labour		1	U	36	O	N		X																							X
216	0	20	100	99	3rd tri	labour		1	L		O	N		X																							X
217	0	21	100	99	3rd tri	labour		1	L		O	N		X																							X
218	0	19	100	99	3rd tri	labour		1	L		O	N		X																							X
219	0	18	100	28082015	32	labour		1	L	32	O	N		X																							X
220	0	31	5 4 4	99	3rd tri	labour		1	L		O	N		X																							X
221	0	35	6 5 5	99	3rd tri	labour		1	L		O	N		X																							X
222	0	25	211	99	3rd tri	labour		1	L		O	N		X																							X
223	0	33	5 4 4	99	3rd tri	labour		1	L		O	N		X																							X
224	0	19	2 1 0	99	3rd tri	labour		1	L		O	N		X																							X
225	0	37	7 6 6	99	3rd tri	labour		1	L		O	N		X																							X
226	0	31	3 2 2	99	3rd tri	labour		1	L		O	N		X																							X
227	0	18	100	99	3rd tri	labour		1	L		O	N		X																							X
228	0	21	100	99	3rd tri	labour		1	L		O	N		X																							X
229	0	22	3 0 0	99	3rd tri	labour		1	L		O	N		X																							X
230	0	23	100	99	3rd tri	labour		1	L		O	N		X																							X
231	0	40	3 2 2	99	38	labour		1	L	38	O	N		X																							X
232	0	18	100	99	3rd tri	labour		1	L		O	N		X																							X
233	0	34	5 4 4	8072015	39	labour		1	L	39	O	N		X																							X
234	0	30	4 3 3	99	3rd tri	labour		1	L		O	N		X																							X
235	0	33	4 2 2	13072015	38	labour		1	L	38	O	N		X																							X
236	0	20	100	99	3rd tri	labour		1	L		O	N		X																							X
237	0	26	211	99	3rd tri	labour		1	L		O	N		X																							X
238	0	34	3 2 2	1072015	40	labour		1	L	40	O	N		X																							X
239	0	30	211	6072015	39	labour		1	L	39	O	N		X																							X
240	0	27	3 1 1	99	3rd tri	labour		1	L		O	N		X																							X
241	0	23	100	99	3rd tri	labour		1	L		O	N		X																							X
242	0	23	100	99	37	labour		1	L	37	O	N		X																							X
243	0	22	211	99	3rd tri	labour		1	L		O	N		X																							X
244	0	30	211	5062015	42	labour		1	L	42	O	N		X																							X
245	0	26	100	99	36	labour		1	L	36	O	N		X																							X
246	0	99	3 1 1	99	3rd tri	labour		2	L		O	N		X																							X
247	0	39	3 2 2	99	3rd tri	labour		2	D		O	N		BT				1												No							X								OTH	HIV PCS ANA
248	0	28	100	99	3rd tri	labour		2	L		O	N		X																							X
249	0	25	100	5062015	42	labour		1	L	42	O	N		X																							X
250	0	24	3 2 2	99	3rd tri	labour		1	D		O	N		X																							X
251	0	25	211	99	3rd tri	labour		1	U		O	N		X																							X
252	0	26	100	99	3rd tri	labour		1	L		O	N		X																							X
253	0	26	3 1 1	30062015	40	labour		1	L	40	O	N		X																							X
254	0	40	5 4 3	99	3rd tri	labour		1	L		U	N		X																							X
255	0	23	100	27062015	40	labour		1	L	40	O	N		X																							X
256	0	20	100	99	3rd tri	labour		1	L		O	N		X																							X
257	0	20	100	99	33	prom		1	L	33	O	N		X																							X
258	0	15	100	99	3rd tri	labour		1	L		O	N		X																							X
259	0	27	5 4 2	9082015	34	labour		1	L	34	O	N		X																							X
260	0	39	5 4 4	99	3rd tri	labour		1	L		O	N		X																							X
261	0	25	3 2 2	99	3rd tri	labour		1	L		O	N		X																							X
262	0	30	3 2 2	99	3rd tri	labour		1	L		O	N		X																							X
263	0	26	6 2 2	99	3rd tri	labour		1	D		O	N		X																							X
264	0	23	100	12072015	38	labour		1	U	38	O	N		X																							X
265	0	28	4 3 3	6072015	39	labour		1	L	39	O	N		X																							X
266	0	28	5 4 4	99	3rd tri	labour		1	L		O	N		X																							X
267	0	25	2 1 0	19072015	40	labour		1	L	40	O	N		X																							X
268	0	20	211	99	3rd tri	labour		1	L		O	N		X																							X
269	0	17	100	99	3rd tri	labour		1	L		O	N		X																							X
270	0	29	100	99	3rd tri	labour		1	L		O	N		X																							X
271	0	35	9 7 7	99	3rd tri	labour		1	L		O	N		X																							X
272	0	21	99	99	10	abortion		5	X	10		N		X																							X
273	0	30	4 3 3	99	16	abortion		5	X	10		N		BT				1	BT	2	0																X								OTH	X
274	1	27	4 3 3	99	24	other	PIH	9	X	24		N		X																							X
275	0	27	4 3 3	99	10	abortion		5	X	10		N		X																							X
276	0	23	2 2 2	99	postpartum	other	PP 1 week postdelivery, SVD complicated with PPH, now cough + rib pain	1	L		U	N		X																							X
277	0	25	211	99	36	other	Fever, infection in pregnancy	9	X	36		N		X																							X
278	0	34	5 4 4	99	10	abortion		5	X	10		N		X																							X
279	0	29	99	99	10	abortion		5	X	10		N		X																							X
280	0	21	99	99	1st tri	abortion		5	X			N		X																							X
281	0	29	4 3 3	26102015	6	abortion		5	X	24		N		X																							X
282	0	35	3 2 1	99	24	abortion		1	D	24	U	N		X																							X
283	0	22	100	99	22	abortion		9	X	22		N		X																							X
284	0	34	99	99	14	abortion		U	X	14		N		X																							X
285	0	26	3 2 2	99	10	ecto		7	X	10		N		BT				2	BT	2	0																X								OTH	X
286	0	29	3 2 2	99	99	other	Stress	9	X			N		X																							X
287	0	32	432	22092015	30	other	IUFD	1	D	30	O	N		X																							X
288	0	22	3 1 1	99	6	abortion		5	X	6		N		BT				2	BT	3	0																X								OTH	X
289	0	19	100	99	10	abortion		5	X	10		N		X																							X
290	0	26	432	11022016	6	abortion		U	X	6		N		X																							X
291	0	17	99	99	6	abortion		5	X	6		N		X																							X
292	0	21	211	9032016	99	other	Painless vaginal bloodloss	9	X			N		X																							X
293	0	25	210	7082015	34	other	IUFD	1	D	36	U	N		PE									1	AH+MS	TRUE	FALSE	FALSE	FALSE	FALSE								X								HT	X
294	0	22	533	99	33	other	DVT left lower limb	9	X	33		N		X																							X
295	1	21	100	99	24	other	Severe anaemia (Hb=5.4g/dl)	9	X	24		N		BT				1	BT	2	0																X								OTH	X
296	0	34	533	99	1st tri	mola		5	X			N		BT				2	BT	2	0																X								OTH	X
297	0	20	100	99	33	prom		9	X	33		N		X																							X
298	0	21	100	99	1st tri	abo_haem		5	X			N		X																							X
299	0	36	544	99	3rd tri	pe		1	L		O	N		PE									1	AH+MS	TRUE	FALSE	FALSE	FALSE	FALSE								X								HT	X
300	0	40	555	99	1st tri	mola	Vaginal blood loss 1 month after evacuation of mola pregnancy	5	X			N		X																							X
301	0	25	100	99	6	abo_haem		4	X	6	X	N		X																							X
302	1	20	322	99	21	other	Cholecystitis	9	X	22		N		X																							X
303	0	22	100	99	14	abo_haem		5	X	14		N		BT				2	BT	1	0																X								OTH	X
304	0	24	322	99	28	other	IUFD	1	D	28	U	N		X																							X
305	0	41	755	12012015	14	abo_haem		U	X	14		N		X																							X
306	0	19	99	99	10	abo_haem		5	X	14		N		BT				2	BT	2	0																X								OTH	X
307	0	18	100	99	3rd tri	labour		1	L		O	N		X																							X
308	0	28	211	99	3rd tri	labour		1	L		O	N		X																							X
309	1	20	100	24062015	40	pe		1	U	40	O	N		PE									1	AH+MS	TRUE	FALSE	FALSE	FALSE	FALSE								X								HT	X
310	0	22	100	99	41	labour		1	L	41	O	N		X																							X
311	0	21	100	99	3rd tri	labour		1	L		U	N		X																							X
312	0	23	421	99	3rd tri	labour		1	L		O	N		X																							X
313	0	29	433	99	3rd tri	labour		1	L		O	N		X																							X
314	0	34	876	99	3rd tri	labour		1	L		OM	N		X																							X
315	0	20	100	99	3rd tri	labour		1	L		U	N		X																							X
316	0	21	100	99	3rd tri	labour		U	X			N		X																							X
317	0	21	100	99	3rd tri	labour		1	L		O	N		X																							X
318	0	26	211	99	3rd tri	labour		1	L		O	N		X																							X
319	0	22	100	99	3rd tri	labour		1	L		O	N		X																							X
320	0	36	655	99	36	aph		1	U	36	O	N		X																							X
321	0	28	100	99	3rd tri	labour		1	L		O	N		X																							X
322	0	27	211	99	3rd tri	labour		1	U		O	N		X																							X
323	1	19	100	99	3rd tri	labour		1	L		O	N		X																							X
324	0	22	211	99	3rd tri	labour		1	L		O	N		X																							X
325	0	23	321	99	33	pe		1	D	33	O	N		PE									1	AH+MS	TRUE	FALSE	FALSE	FALSE	FALSE								X								HT	X
326	0	19	100	99	3rd tri	labour		1	L		O	N		X																							X
327	0	21	321	99	3rd tri	labour		1	L		O	N		X																							X
328	0	24	100	14072015	38	labour		1	U	38	O	N		X																							X
329	0	42	100	99	3rd tri	labour		1	L		O	N		X																							X
330	0	30	544	99	3rd tri	labour		1	D		O	N		X																							X
331	0	29	100	99	3rd tri	labour		2	L		O	N		X																							X
332	0	20	100	99	3rd tri	labour		2	L		O	N		X																							X
333	0	30	433	9072015	39	labour		U	X	39		N		X																							X
334	0	23	322	99	3rd tri	labour		2	L		O	N		X																							X
335	0	24	321	99	3rd tri	labour		1	L		O	N		X																							X
336	0	35	765	99	3rd tri	labour		1	L		O	N		X																							X
337	0	23	100	99	3rd tri	labour		1	L		O	N		X																							X
338	0	36	533	99	3rd tri	labour		1	L		O	N		X																							X
339	0	35	642	5082015	35	labour		1	L	35	O	N		X																							X
340	0	38	544	15072015	38	labour		1	L	38	O	N		X																							X
341	0	37	644	99	32	pe		1	L	33	O	N		PE									1	AH+MS	TRUE	FALSE	FALSE	FALSE	FALSE								X								HT	X
342	0	25	211	3072015	40	labour		1	L	40	U	N		X																							X
343	0	25	100	99	3rd tri	labour		U	X			N		X																							X
344	0	40	766	99	3rd tri	labour		1	L		O	N		X																							X
345	0	35	543	99	3rd tri	labour		1	L		O	N		X																							X
346	0	29	311	99	40	aph		2	L	40	O	N		X																							X
347	0	35	322	99	3rd tri	Elective CS	Elective caesarean section	2	L		O	N		BT				1	BT	2	0																X								OTH	X
348	0	28	200	99	3rd tri	labour		2	L		O	N		X																							X
349	0	22	200	99	3rd tri	labour		1	L		O	N		X																							X
350	0	24	100	99	3rd tri	labour		1	L		O	N		X																							X
351	0	21	100	99	3rd tri	labour		1	L		O	N		X																							X
352	0	25	433	99	3rd tri	labour		1	L		O	N		X																							X
353	0	21	211	99	3rd tri	labour		1	L		O	N		X																							X
354	0	21	100	26072015	38	labour		1	L	38	O	N		X																							X
355	0	18	211	99	40	labour		1	L	40	O	N		X																							X
356	0	24	200	99	3rd tri	labour		1	L		O	N		X																							X
357	0	25	322	99	3rd tri	labour		1	L		OM	N		X																							X
358	0	30	310	99	3rd tri	other	PIH > induction	1	L		O	N		X																							X
359	0	21	100	99	3rd tri	labour		1	L		O	N		X																							X
360	0	26	211	99	3rd tri	labour		1	L		O	N		X																							X
361	0	38	755	99	3rd tri	labour		1	D		O	N		X																							X
362	0	23	100	99	3rd tri	labour		1	L		O	N		X																							X
363	0	25	320	102015	36	prom		2	D	36	O	N		BT				1	BT FFP	2	2																X								OTH	X
364	0	43	1066	13072015	38	labour		1	L	38	O	N		X																							X
365	0	36	766	99	3rd tri	labour		1	L		O	N		X																							X
366	0	20	100	99	3rd tri	labour		1	L		O	N		X																							X
367	0	19	100	99	3rd tri	labour		1	L		O	N		X																							X
368	0	39	1099	99	3rd tri	labour		1	L		O	N		X																							X
369	0	19	100	99	3rd tri	labour		1	L		O	N		X																							X
370	0	25	300	99	3rd tri	labour		1	L		O	N		X																							X
371	0	39	655	99	39	labour		1	L	39	O	N		PE BT				2	BT	2	0		1	AH+MS	TRUE	FALSE	FALSE	FALSE	FALSE								X								HT	X
372	0	22	100	99	3rd tri	labour		1	L		O	N		X																							X
373	0	25	211	28062015	42	other	CS due to serotinity	2	L	42	O	N		X																							X
374	0	33	211	99	3rd tri	labour		1	L		O	N		X																							X
374	0	31	100	99	39	labour		3	L?	39	O	N		X																							X
375	0	18	100	99	3rd tri	labour		1	L		O	N		X																							X
376	0	20	100	99	3rd tri	labour		1	L		O	N		X																							X
377	0	30	311	99	3rd tri	aph		1	L		O	N		X																							X
378	0	19	100	99	3rd tri	labour		1	L		O	N		X																							X
379	0	22	100	99	3rd tri	labour		1	L		O	N		X																							X
380	0	23	100	99	3rd tri	labour		1	L		O	N		X																							X
381	0	19	100	99	3rd tri	labour		1	L		O	N		X																							X
382	0	32	876	99	3rd tri	labour		1	L		O	N		X																							X
383	0	39	655	99	35	prom		1	L	36	O	N		X																							X
384	0	24	322	99	3rd tri	labour		1	L		O	N		X																							X
385	0	22	211	99	35	prom		1	L	35	O	N		X																							X
386	0	25	211	99	39	labour		1	L	39	O	N		X																							X
387	0	28	320	99	36	labour		1	L	36	O	N		X																							X
388	0	18	100	99	3rd tri	labour		1	L		O	N		X																							X
389	0	32	655	99	3rd tri	labour		1	L		O	N		X																							X
390	0	27	100	99	3rd tri	labour		1	L		O	N		X																							X
391	0	24	100	99	3rd tri	prom		1	L		O	N		X																							X
392	0	26	311	99	3rd tri	labour		1	L		O	N		X																							X
393	0	30	544	99	3rd tri	labour		1	L		O	N		X																							X
394	0	19	211	99	3rd tri	labour		1	L		OM	N		X																							X
394	0	19	322	99	3rd tri	labour		1	L		O	N		X																							X
395	0	19	100	99	3rd tri	labour		1	L		O	N		X																							X
396	0	23	411	99	3rd tri	labour		1	L		O	N		X																							X
397	0	30	544	99	3rd tri	labour		1	LD		O	N		X																							X
398	0	39	4 3 3	99	37	pe		1	L	37	O	N		PE									1	AH+MS	TRUE	FALSE	FALSE	FALSE	FALSE								X								HT	X
399	1	26	322	13032015	34	pe		1	D	34	O	N		PE BT				2	BT	1	0		1	AH U	FALSE	TRUE	FALSE	FALSE	TRUE								X								HT	ANA
400	0	25	322	99	3rd tri	labour		1	L		O	N		X																							X
401	0	21	211	99	3rd tri	labour		1	L		O	N		X																							X
402	0	37	655	99	3rd tri	labour		1	L		O	N		X																							X
403	0	27	200	99	3rd tri	labour		1	L		O	N		X																							X
404	0	37	986	99	3rd tri	labour		1	L		O	N		X																							X
405	0	27	654	99	3rd tri	labour		1	L		O	N		X																							X
406	0	24	100	3072015	40	labour		1	L	40	O	N		X																							X
407	0	30	100	99	3rd tri	labour		1	L		O	N		X																							X
408	0	36	433	99	3rd tri	labour		1	L		O	N		X																							X
409	0	25	100	99	3rd tri	labour		1	L		O	N		X																							X
410	0	39	655	99	3rd tri	labour		1	L		O	N		X																							X
411	0	40	766	99	41	labour		1	L	41	O	N		X																							X
412	0	28	322	99	3rd tri	Elective CS	Elective CS because of 2 previous scars	2	L		O	N		X																							X
413	0	27	211	99	32	other	Diabetes gravidarum + IUFD	1	D	32	U	N		X																							X
414	0	40	543	99	3rd tri	labour		1	L		OM	N		X																							X
415	0	20	100	99	3rd tri	labour		1	L		O	N		X																							X
416	0	33	322	99	40	labour		1	L	40	U	N		X																							X
417	0	21	100	99	3rd tri	labour		1	L		O	N		X																							X
418	0	27	200	99	3rd tri	labour		1	L		O	N		X																							X
419	0	22	100	19072015	40	labour		1	D	40	O	N		X																							X
420	0	18	100	99	99	other	Unknown pt refused care	U	X			N		X																							X
421	0	30	766	99	3rd tri	aph		2	L		O	N		BT				1	BT	2	0																X								OBH	U
422	0	37	211	99	3rd tri	aph		2	L		O	N		BT				1	BT	2	0																X								OBH	PCS U
423	0	23	100	99	3rd tri	prom		2	L		O	N		X																							X
424	0	25	322	99	3rd tri	labour		1	L		O	N		PPH BT	1		Oxy	1	BT, FFP	2	1																X								OBH	U
425	0	24	100	99	3rd tri	labour		1	L		O	N		X																							X
426	0	29	100	1072015	41	labour		1	L	41	O	N		X																							X
427	0	23	211	5072015	40	pe		2	L	40	O	N		ECL																2	Y						X								HT	ANA
428	0	30	655	99	3rd tri	labour		1	L		O	N		X																							X
429	0	20	100	99	3rd tri	labour		1	U		U	N		X																							X
430	0	17	100	99	3rd tri	labour		1	U		U	N		X																							X
431	0	20	100	99	3rd tri	labour		1	U		U	N		X																							X
432	0	18	100	99	3rd tri	labour		1	L		U	N		X																							X
433	0	31	211	99	42	labour		2	L	42	O	N		X																							X
434	0	27	652	99	3rd tri	labour		1	U		U	N		X																							X
435	0	19	100	12082015	36	pe		1	L	36	U	N		PE									1	AH+MS	TRUE	FALSE	FALSE	FALSE	FALSE								X								HT	X
436	0	21	100	13072015	40	labour		1	L	40	O	N		X																							X
437	0	30	433	99	3rd tri	aph		2	D		O	N		BT				1	BT	2	0																X								OBH	U
438	0	21	100	99	3rd tri	labour		2	L		O	N		X																							X
439	0	18	100	99	3rd tri	labour		1	L		O	N		X																							X
440	0	21	100	99	3rd tri	labour		1	L		O	N		X																							X
441	0	33	322	99	3rd tri	labour		1	L		O	N		X																							X
442	0	25	211	99	3rd tri	labour		1	L		O	N		X																							X
443	0	21	100	99	3rd tri	labour		1	L		O	N		X																							X
444	0	22	322	99	3rd tri	labour		1	D		O	N		X																							X
445	0	19	100	99	3rd tri	labour		U	X			N		X																							X
446	0	16	200	99	3rd tri	pe		1	D		O	N		PE									1	AH+MS	TRUE	FALSE	FALSE	FALSE	FALSE								X								HT	X
447	0	20	100	25072015	38	labour		1	L	38	O	N		X																							X
448	0	20	100	99	3rd tri	labour		1	L		O	N		X																							X
449	0	31	722	99	3rd tri	labour		1	L		O	N		X																							X
450	0	20	100	99	3rd tri	labour		1	L		O	N		X																							X
451	0	35	987	99	3rd tri	other	Severe anaemia in pregnancy (Hb=6.6g/dl)	1	L		O	N		BT				1	BT	2	0																X								OTH	ANA U
452	0	32	100	99	3rd tri	labour		2	L		O	N		X																							X
453	0	24	100	99	3rd tri	labour		1	L		O	N		X																							X
454	0	29	320	99	3rd tri	prom		1	L		O	N		X																							X
455	0	36	876	99	3rd tri	labour		1	L		O	N		X																							X
456	0	25	210	99	3rd tri	labour		1	L		O	N		X																							X
457	0	26	211	99	3rd tri	labour		1	L		O	N		X																							X
458	0	24	100	99	3rd tri	labour		1	L		O	N		X																							X
459	0	31	210	6072015	40	labour		1	L	40	O	N		X																							X
460	0	25	222	99	3rd tri	pe		1	L		U	N		PE									1	MS	FALSE	FALSE	TRUE	FALSE	FALSE								X								HT	U
461	0	19	100	99	3rd tri	labour		1	L		O	N		X																							X
462	0	40	876	99	3rd tri	labour		1	L		O	N		X																							X
463	0	25	211	99	3rd tri	labour		1	L		O	N		X																							X
464	0	32	433	99	3rd tri	labour		1	L		U	N		X																							X
465	0	42	766	99	3rd tri	labour		1	L		O	N		X																							X
466	0	25	322	99	3rd tri	labour		1	L		O	N		X																							X
467	0	40	966	99	3rd tri	labour		1	L		O	N		X																							X
468	1	99	432	8072015	40	pph		1	L	40	OM	N		PPH	1		Oxy Miso																				X								OBH	ANA
469	0	39	765	18042015	39	labour		1	L	39	O	N		X																							X
470	0	24	100	99	3rd tri	labour		1	L		O	N		X																							X
471	0	39	755	99	3rd tri	labour		1	L		O	N		PPH	1		Oxy Miso Man																				X								OBH	U
472	0	20	100	99	3rd tri	labour		1	L		O	N		X																							X
473	0	20	100	99	33	pe		1	D	33	O	N		PE									1	AH+MS	TRUE	FALSE	FALSE	FALSE	FALSE								X								HT	X
474	0	20	100	99	3rd tri	labour		1	D		O	N		X																							X
475	0	32	211	6072015	40	labour		1	L	40	O	N		X																							X
476	0	16	100	99	3rd tri	labour		1	L		O	N		X																							X
477	0	19	100	99	3rd tri	labour		1	L		O	N		X																							X
478	0	18	100	18072015	38	labour		1	L	38	O	N		X																							X
479	0	24	99	99	3rd tri	labour		1	L		O	N		X																							X
480	0	21	211	99	3rd tri	labour		1	L		O	N		X																							X
481	0	34	943	99	3rd tri	labour		1	L		O	N		X																							X
482	0	22	211	99	3rd tri	labour		1	L		O	N		X																							X
483	0	27	210	99	3rd tri	labour		1	L		O	N		X																							X
484	0	25	100	99	42	labour		1	L	42	O	N		X																							X
485	0	19	100	99	3rd tri	labour		1	L		O	N		BT				2	BT	2	0																X								OBH	ANA
486	0	26	100	99	3rd tri	labour		2	L		O	N		X																							X
487	0	24	100	99	39	prom		2	L	39	O	N		X																							X
488	0	23	200	13072015	40	labour		1	L	40	O	N		X																							X
489	0	25	322	99	3rd tri	labour		1	L		O	N		X																							X
490	0	23	322	99	3rd tri	labour		1	L		O	N		X																							X
491	0	17	100	99	3rd tri	labour		1	L		O	N		X																							X
492	0	34	433	99	3rd tri	labour		1	L		O	N		X																							X
493	0	35	322	99	3rd tri	labour		1	L		O	N		X																							X
494	0	27	100	99	3rd tri	labour		1	L		O	N		X																							X
495	0	17	100	99	3rd tri	labour		1	L		O	N		X																							X
496	0	23	100	99	3rd tri	labour		1	L		O	N		X																							X
497	0	30	322	99	3rd tri	labour		1	L		O	N		X																							X
498	0	35	733	99	3rd tri	labour		1	L		O	N		X																							X
499	0	32	322	99	3rd tri	labour		1	L		O	N		X																							X
500	0	28	100	99	3rd tri	labour		1	L		O	N		X																							X
501	0	35	755	99	3rd tri	labour		U	X			N		X																							X
502	0	32	322	22072015	40	labour		1	D	40	O	N		X																							X
503	0	26	211	24062015	42	labour		2	L	42	O	N		X																							X
504	0	25	211	99	3rd tri	labour		1	U		U	N		X																							X
505	0	27	100	99	3rd tri	labour		1	L		O	N		X																							X
506	0	20	100	99	3rd tri	labour		1	L		O	N		X																							X
507	0	31	433	99	37	pe		1	L	37	U	N		PE									1	AH+MS	TRUE	FALSE	FALSE	FALSE	FALSE								X								HT	X
508	0	30	433	99	3rd tri	labour		1	L		O	N		X																							X
509	1	33	542	3082015	38	labour		1	L	38	O	N		X																							X
510	0	20	200	10072015	40	labour		1	L	40	O	N		X																							X
511	0	24	322	99	3rd tri	labour		1	L		O	N		PPH BT	2		Oxy Miso Man	2	BT	2	0																CV	2							OBH	U
512	0	30	522	22082015	34	labour		2	L	34	O	N		X																							X
513	0	42	411	23072015	38	other	PIH	2	L	38	O	N		X																							X
514	0	24	211	99	3rd tri	other	PIH, anaemia, twins, previous scar	1	L		U	N		BT				1	BT	99	0																X								OTH	PCS ANA
515	1	24	100	99	3rd tri	labour		2	L		O	N		X																							X
516	0	28	100	99	3rd tri	labour		1	L		O	N		X																							X
517	0	25	100	26062015	42	aph		2	L	42	O	N		BT				1	BT	1	0																X								OBH	X
518	0	32	433	99	3rd tri	labour		2	L		O	N		X																							X
519	0	35	654	99	3rd tri	labour		1	L		O	N		X																							X
520	0	21	100	99	3rd tri	labour		1	L		O	N		X																							X
521	0	29	100	18082015	38	labour		1	L	38	U	N		X																							X
522	0	25	100	99	3rd tri	labour		1	L		U	N		X																							X
523	0	30	322	99	3rd tri	labour		1	U		U	N		X																							X
524	0	20	100	27072015	41	labour		1	L	41	O	N		X																							X
525	0	29	322	99	36	pe		1	L	36	U	N		PE									1	AH+MS	TRUE	FALSE	FALSE	FALSE	FALSE								X								HT	X
526	0	18	100	99	3rd tri	labour		1	L		O	N		X																							X
527	0	29	211	99	3rd tri	labour		1	L		O	N		X																							X
528	0	19	100	99	3rd tri	labour		1	L		U	N		X																							X
529	0	16	100	99	36	labour		1	D	36	O	N		X																							X
530	0	40	989	99	3rd tri	labour		1	L		O	N		X																							X
531	0	22	100	62015	42	labour		1	L	42	O	N		X																							X
532	0	25	100	99	3rd tri	labour		1	L		O	N		X																							X
533	0	21	211	99	40	labour		1	L	40	O	N		X																							X
534	0	18	100	99	38	pe		1	L	38	O	N		PE									1	AH+MS	TRUE	FALSE	FALSE	FALSE	FALSE								X								HT	X
535	0	19	100	99	3rd tri	labour		1	L		O	N		X																							X
536	0	20	100	99	3rd tri	labour		1	L		O	N		X																							X
537	0	26	100	99	3rd tri	labour		1	L		O	N		X																							X
538	0	28	100	99	3rd tri	labour		1	L		O	N		X																							X
539	0	26	100	99	3rd tri	labour		1	L		O	N		X																							X
540	0	35	851	99	3rd tri	labour		1	L		O	N		X																							X
541	0	34	544	99	3rd tri	labour		1	L		O	N		X																							X
542	0	21	210	99	3rd tri	labour		1	L		O	N		X																							X
543	0	25	211	99	3rd tri	labour		1	L		O	N		X																							X
544	0	22	211	99	3rd tri	labour		1	L		O	N		X																							X
545	0	22	211	99	3rd tri	labour		1	L		O	N		X																							X
546	0	18	100	99	3rd tri	labour		1	L		O	N		X																							X
547	0	37	755	99	3rd tri	labour		1	L		O	N		X																							X
548	0	24	100	99	3rd tri	labour		1	L		U	N		X																							X
549	0	24	100	99	3rd tri	labour		1	L		O	N		X																							X
550	0	36	522	99	3rd tri	labour		1	L		O	N		X																							X
551	0	18	100	99	3rd tri	labour		1	L		O	N		X																							X
552	0	39	432	20072015	40	labour		2	L	40	O	N		X																							X
553	0	29	211	99	3rd tri	labour		2	L		O	N		X																							X
554	0	22	100	25082015	32	labour		1	L	32	O	N		X																							X
555	0	22	100	99	3rd tri	labour		1	L		O	N		X																							X
556	0	26	211	99	3rd tri	labour		1	L		O	N		X																							X
557	0	19	100	14072015	40	labour		1	L	40	O	N		X																							X
558	0	21	100	15082015	36	labour		1	L	36	O	N		X																							X
559	0	29	432	99	3rd tri	labour		1	L		O	N		X																							X
560	0	37	544	13072015	40	labour		1	L	40	O	N		X																							X
561	0	24	211	99	40	aph		2	L	40	O	N		BT				2	BT	2	0																X								OBH	PCS
562	0	26	100	99	3rd tri	labour		1	L		O	N		X																							X
563	0	20	211	99	3rd tri	labour		1	L		O	N		X																							X
564	0	19	210	99	3rd tri	labour		1	L		O	N		X																							X
565	0	17	100	21072015	39	labour		1	L	39	O	N		X																							X
566	0	29	322	99	3rd tri	labour		1	L		O	N		X																							X
567	0	25	211	99	3rd tri	other	IUFD > induction	2	D		O	N		X																							X
568	0	23	100	99	3rd tri	labour		1	L		O	N		X																							X
569	0	19	100	27072015	38	labour		1	L	38	O	N		X																							X
570	0	22	100	99	3rd tri	labour		1	L		O	N		X																							X
571	0	40	865	99	3rd tri	labour		1	L		O	N		X																							X
572	0	25	100	99	3rd tri	labour		2	L		O	N		BT				1	BT	1	0																X								OBS	X
573	0	28	100	99	3rd tri	labour		2	L		O	N		X																							X
574	0	28	321	99	3rd tri	pe		2	L		O	N		PE									1	AH+MS	TRUE	FALSE	FALSE	FALSE	FALSE								X								HT	PCS
575	0	29	321	99	3rd tri	Elective CS	Elective CS	2	L		O	N		X																							X
576	0	25	100	3092015	30	pe		2	L	30	O	N		PE									1	AH+MS	TRUE	FALSE	FALSE	FALSE	FALSE								X								HT	X
577	0	20	100	99	39	labour		2	L	40	O	N		X																							X
578	0	33	541	99	37	aph		2	D	37	O	N		PE BT				2	BT	2	0		1	AH+MS	TRUE	FALSE	FALSE	FALSE	FALSE								X								OBH	PCS ANA OTH	Severe PE diagnosed after emergency CS for APH	Severe PE diagnosed after emergency CS for APH
579	0	25	322	99	39	labour		2	L	39	O	N		X																							X
580	0	20	100	99	3rd tri	pe		2	L		O	N		PE									1	AH+MS	TRUE	FALSE	FALSE	FALSE	FALSE								X								HT	X
581	0	19	100	22072015	38	labour		2	L	38	O	N		X																							X
582	0	20	100	99	3rd tri	labour		1	L		O	N		X																							X
583	0	17	100	99	3rd tri	labour		U	X			N		X																							X
584	0	28	321	99	29	pe		2	D	29	O	N		PE									1	AH+MS	TRUE	FALSE	FALSE	FALSE	FALSE								X								HT	PCS
585	0	29	322	99	3rd tri	labour		2	L		O	N		X																							X
586	0	23	100	99	40	labour		2	L	40	O	N		PE									1	AH+MS	TRUE	FALSE	FALSE	FALSE	FALSE								X								HT	X
587	0	28	433	99	3rd tri	aph		1	L		O	N		X																							X
588	0	15	100	99	3rd tri	labour		1	L		O	N		X																							X
589	0	27	211	99	3rd tri	labour		1	L		O	N		X																							X
590	0	23	100	99	3rd tri	labour		2	L		O	N		X																							X
591	0	28	754	99	3rd tri	labour		1	L		O	N		X																							X
592	0	22	100	99	3rd tri	labour		1	L		O	N		X																							X
593	0	24	100	99	3rd tri	labour		1	L		U	N		X																							X
594	0	30	100	26072015	38	labour		1	L	38	O	N		X																							X
595	0	22	211	99	3rd tri	labour		1	U		U	N		X																							X
596	0	25	100	99	3rd tri	labour		1	L		O	N		X																							X
597	1	20	100	99	3rd tri	labour		2	L		O	N		X																							X
598	0	23	211	7072015	39	labour		2	L	39	O	N		X																							X
599	0	20	100	99	3rd tri	labour		1	L		O	N		X																							X
600	0	20	200	99	3rd tri	labour		1	L		O	N		X																							X
601	0	37	99	99	3rd tri	labour		1	L		O	N		X																							X
602	0	27	100	99	3rd tri	labour		1	L		O	N		X																							X
604	0	38	766	99	3rd tri	labour		1	L		O	N		X																							X
605	0	23	100	99	3rd tri	labour		1	L		O	N		X																							X
606	0	21	100	99	3rd tri	labour		1	L		O	N		X																							X
607	0	40	322	7072015	39	labour		1	L	39	U	N		X																							X
608	0	35	533	99	3rd tri	labour		9	X			N		X																							X
609	0	25	210	99	3rd tri	labour		1	L		O	N		X																							X
610	0	17	100	99	3rd tri	labour		1	L		O	N		X																							X
611	0	21	100	99	3rd tri	labour		1	L		O	N		X																							X
612	0	40	100	10072015	40	labour		1	L	40	O	N		X																							X
613	0	25	322	99	3rd tri	labour		1	L		O	N		X																							X
614	0	27	100	99	3rd tri	labour		1	L		U	N		X																							X
615	0	30	645	99	3rd tri	labour		1	L		O	N		X																							X
616	0	27	200	99	3rd tri	labour		1	L		O	N		X																							X
617	0	22	100	99	3rd tri	labour		1	L		O	N		X																							X
618	0	21	211	99	3rd tri	labour		1	L		O	N		X																							X
619	0	29	100	100715	40	labour		1	L	40	O	N		X																							X
620	0	20	100	99	3rd tri	labour		1	L		O	N		X																							X
621	0	32	433	99	3rd tri	labour		1	L		O	N		X																							X
622	0	27	211	99	3rd tri	labour		1	L		O	N		X																							X
623	0	21	100	99	3rd tri	labour		1	L		O	N		X																							X
624	0	35	986	99	3rd tri	labour		1	L		O	N		X																							X
625	0	20	100	99	3rd tri	labour		1	L		O	N		X																							X
626	0	20	100	99	3rd tri	labour		U	X			N		X																							X
627	0	26	100	24072015	38	labour		1	L	38	O	N		X																							X
628	0	24	100	99	3rd tri	labour		1	L		O	N		X																							X
629	0	30	100	99	3rd tri	labour		1	L		O	N		X																							X
630	0	23	100	99	3rd tri	labour		1	L		O	N		X																							X
631	0	30	611	99	3rd tri	labour		U	X			N		X																							X
632	0	38	763	99	3rd tri	labour		1	D		O	N		X																							X
633	0	19	100	99	3rd tri	labour		1	L		O	N		X																							X
633	0	19	100	99	3rd tri	labour		1	L		O	N		X																							X
634	0	28	764	99	3rd tri	labour		1	L		O	N		X																							X
635	0	32	111009	8072015	40	labour		1	L	40	O	N		X																							X
636	0	29	200	99	3rd tri	labour		1	L		O	N		X																							X
637	0	22	100	99	3rd tri	labour		1	U		O	N		X																							X
638	0	30	100	99	3rd tri	labour		1	L		O	N		X																							X
639	0	29	200	14072015	39	labour		1	L	39	O	N		X																							X
640	0	35	877	99	3rd tri	labour		1	L		O	N		X																							X
641	0	30	544	99	3rd tri	labour		1	L		O	N		X																							X
642	0	22	100	99	38	labour		1	L	38	O	N		X																							X
643	0	19	99	99	3rd tri	labour		1	L		O	N		X																							X
644	0	20	100	99	3rd tri	labour		1	L		O	N		X																							X
645	0	28	321	99	3rd tri	Elective CS	Elective CS because of 2 previous scars	2	L		O	N		X																							X
646	0	24	211	99	3rd tri	labour		1	L		O	N		X																							X
647	0	27	100	99	3rd tri	labour		1	L		O	N		X																							X
648	0	26	333	99	3rd tri	ecl		1	L		U	N		ECL																1	Y						X								HT	U
649	0	23	421	99	3rd tri	labour		1	L		O	N		X																							X
650	0	22	100	99	3rd tri	labour		1	L		O	N		X																							X
651	0	38	655	99	3rd tri	labour		1	L		O	N		X																							X
652	0	19	100	99	3rd tri	labour		1	L		O	N		X																							X
653	0	28	322	99	3rd tri	labour		1	L		O	N		X																							X
654	0	28	433	18072015	40	labour		1	D	40	O	N		X																							X
655	0	23	100	99	3rd tri	labour		1	L		O	N		X																							X
656	0	27	100	10072015	38	labour		1	L	38	O	N		X																							X
657	0	18	100	99	3rd tri	labour		1	L		O	N		X																							X
658	0	18	100	99	3rd tri	prom		1	L		U	N		X																							X
659	0	25	100	99	3rd tri	labour		3	L		U	N		PPH BT	2		Oxy Miso Man	2	BT, FFP	4	2																X								OBH	X
660	0	25	211	99	3rd tri	labour		9	X			N		X																							X
661	0	23	100	99	3rd tri	labour		1	L		O	N		X																							X
662	0	26	322	99	3rd tri	labour		1	L		O	N		X																							X
663	0	29	200	99	3rd tri	labour		1	L		O	N		X																							X
664	0	30	300	99	3rd tri	labour		1	L		O	N		X																							X
665	0	34	432	99	3rd tri	labour		1	L		O	N		X																							X
666	0	26	211	99	38	labour		1	L	38	OM	N		X																							X
667	0	40	875	99	40	other	Placenta praevia as diagnosed by ultrasound	2	L	40	O	N		BT				1	BT	2	0																X								OBH	ANA U
668	0	40	766	99	3rd tri	labour		1	D		O	N		X																							X
669	0	28	411	99	3rd tri	labour		1	L		O	N		X																							X
670	0	26	432	99	3rd tri	labour		1	L		O	N		X																							X
671	0	23	100	99	3rd tri	labour		1	L		O	N		X																							X
672	0	32	632	12072015	40	other	IUFD	1	D	40	O	N		X																							X
673	0	35	764	99	3rd tri	labour		1	D		O	N		X																							X
674	0	18	100	99	39	pe		2	L	39	O	N		PE									1	AH	FALSE	TRUE	FALSE	FALSE	FALSE								X								HT	X
675	0	31	211	99	3rd tri	aph		2	L		O	N		BT				1	BT	2	0																X								OBH	PCS
676	0	21	100	99	3rd tri	labour		2	L		O	N		X																							X
677	0	18	100	99	3rd tri	labour		1	L		O	N		X																							X
678	0	30	766	99	3rd tri	labour		1	L		OM	N		X																							X
679	0	26	100	99	3rd tri	labour		1	L		O	N		X																							X
680	0	22	200	99	3rd tri	labour		1	L		O	N		X																							X
681	0	28	322	99	3rd tri	labour		2	L		O	N		X																							X
682	0	35	99	99	3rd tri	aph		2	L		OM	N		BT ICU				1	BT	5	0															1	X								OBH	ANA U
683	0	20	322	99	3rd tri	labour		1	L		O	N		X																							X
684	0	31	533	99	3rd tri	labour		1	L		M	N		X																							X
685	0	24	211	99	3rd tri	labour		1	L		O	N		X																							X
686	0	27	543	99	3rd tri	labour		1	L		U	N		X																							X
687	1	27	433	99	3rd tri	labour		1	L		O	N		X																							X
688	1	24	433	99	3rd tri	labour		1	D		U	N		X																							X
689	0	19	200	99	3rd tri	labour		1	L		O	N		X																							X
690	0	37	654	99	3rd tri	labour		1	L		O	N		X																							X
691	0	28	544	99	3rd tri	labour		2	L		O	N		X																							X
692	0	30	511	99	3rd tri	labour		2	L		O	N		X																							X
693	0	32	321	99	37	aph		2	L	37	O	N		X																							X
694	0	28	100	99	3rd tri	labour		2	L		O	N		X																							X
695	0	34	654	99	3rd tri	labour		2	L		O	N		X																							X
696	0	35	644	99	3rd tri	aph		2	D		O	N		X																							X
697	0	21	100	99	35	labour		1	D	36	O	N		X																							X
698	0	25	100	99	3rd tri	labour		1	L		O	N		X																							X
699	0	26	322	99	3rd tri	labour		1	L		O	N		X																							X
700	0	28	322	72015	40	labour		1	L	40	O	N		X																							X
701	0	25	100	99	3rd tri	labour		1	L		O	N		X																							X
702	0	20	99	99	3rd tri	labour		2	L		O	N		X																							X
703	0	25	99	99	37	labour		2	L	37	O	N		X																							X
704	0	18	211	99	39	prom		1	L	39	O	N		X																							X
705	0	22	100	99	3rd tri	labour		1	L		O	N		X																							X
706	0	27	100	99	3rd tri	labour		1	L		O	N		X																							X
707	0	37	866	99	3rd tri	labour		1	L		O	N		X																							X
708	0	39	766	99	33	prom		1	L	33	O	N		X																							X
709	0	25	322	99	3rd tri	labour		1	L		O	N		X																							X
710	0	19	211	99	3rd tri	labour		1	L		O	N		X																							X
711	0	22	100	99	3rd tri	labour		1	L		O	N		X																							X
712	0	22	211	99	3rd tri	labour		1	L		O	N		X																							X
713	0	19	100	20072015	40	labour		1	L	40	U	N		X																							X
714	0	28	322	15072015	40	labour		1	L	40	O	N		X																							X
715	0	30	543	99	3rd tri	labour		1	L		O	N		X																							X
716	0	27	100	99	3rd tri	labour		1	L		O	N		X																							X
717	0	24	211	99	3rd tri	labour		U	X			N		X																							X
718	0	25	100	27062015	42	labour		1	L	42	O	N		X																							X
719	0	28	10	99	3rd tri	labour		1	L		O	N		X																							X
720	0	38	655	99	3rd tri	labour		1	L		O	N		X																							X
721	0	33	321	99	3rd tri	labour		1	L		O	N		X																							X
722	0	28	322	19082015	35	pe		1	L	35	O	N		PE									1	AH+MS	TRUE	FALSE	FALSE	FALSE	FALSE								X								HT	X
723	0	30	433	99	3rd tri	labour		1	L		O	N		X																							X
724	0	24	211	99	3rd tri	labour		1	L		O	N		X																							X
725	0	40	644	99	31	other	IUFD	1	D	31	U	N		X																							X
726	0	32	211	99	3rd tri	labour		1	L		O	N		X																							X
727	0	20	311	99	3rd tri	labour		1	L		O	N		X																							X
728	0	25	211	18062015	40	labour		1	L	40	O	N		X																							X
729	0	24	322	99	3rd tri	labour		1	L		O	N		X																							X
730	0	30	211	99	3rd tri	labour		1	L		O	N		X																							X
731	0	29	433	9072015	40	labour		1	L	40	O	N		X																							X
732	0	34	211	99	3rd tri	prom		1	L		U	N		X																							X
733	0	28	322	11072015	40	labour		1	L	40	O	N		X																							X
734	0	26	322	99	3rd tri	labour		1	L		O	N		X																							X
735	0	16	100	99	3rd tri	labour		1	U		U	N		X																							X
736	0	37	755	99	3rd tri	labour		1	L		O	N		X																							X
737	0	21	210	99	3rd tri	labour		1	L		O	N		X																							X
738	0	27	311	99	3rd tri	labour		1	L		O	N		X																							X
739	0	29	211	99	3rd tri	labour		1	L		O	N		X																							X
740	0	18	100	99	3rd tri	labour		1	L		O	N		X																							X
741	0	23	200	99	3rd tri	labour		1	L		O	N		X																							X
742	0	25	521	99	3rd tri	labour		1	L		OM	N		X																							X
743	0	24	100	28062015	42	labour		1	L	42	O	N		PE BT				2	BT	2	0		1	AH+MS	TRUE	FALSE	FALSE	FALSE	FALSE								X								HT	ANA
744	0	40	654	99	3rd tri	labour		1	L		O	N		X																							X
745	0	35	544	7072015	40	labour		1	L	40	O	N		X																							X
746	0	27	322	5072015	40	labour		1	L	40	O	N		X																							X
747	0	37	653	4072015	38	aph		2	L	39	OM	N		PE BT				2	BT	2	0		1	AH+MS	TRUE	FALSE	FALSE	FALSE	FALSE								X								OBH	ANA
748	0	36	967	22062015	42	labour		1	L	42	O	N		X																							X
749	0	32	211	13082015	36	aph		2	L	36	O	N		X																							X
750	0	25	322	5072015	40	labour		1	L	40	O	N		X																							X
751	0	29	764	99	3rd tri	labour		1	L		O	N		X																							X
752	0	25	322	99	3rd tri	labour		1	L		O	N		X																							X
753	0	33	877	99	3rd tri	labour		1	L		O	N		X																							X
754	0	35	866	99	3rd tri	labour		1	L		O	N		X																							X
755	0	25	211	99	3rd tri	labour		U	X			N		X																							X
756	0	15	100	99	3rd tri	labour		1	L		O	N		X																							X
757	0	21	100	99	3rd tri	pe		1	L		O	N		PE									1	AH+MS	TRUE	FALSE	FALSE	FALSE	FALSE								X								HT	X
758	0	45	765	99	3rd tri	labour		2	D		O	N		X																							X
759	0	33	211	99	3rd tri	labour		1	L		O	N		X																							X
760	1	37	655	99	3rd tri	labour		1	L		O	N		PPH	1		Oxy Man																				X								OBH	ANA
761	0	31	211	6072915	40	labour		1	L	40	O	N		X																							X
762	0	33	311	99	3rd tri	labour		1	L		O	N		X																							X
763	0	38	433	99	3rd tri	labour		1	L		O	N		X																							X
764	0	36	433	99	3rd tri	labour		1	L		O	N		X																							X
765	0	21	200	99	3rd tri	labour		U	X			N		X																							X
766	0	19	100	99	3rd tri	labour		1	L		O	N		X																							X
767	0	22	100	99	3rd tri	labour		1	L		O	N		X																							X
768	0	21	100	99	3rd tri	labour		1	L		O	N		X																							X
769	0	29	211	99	3rd tri	labour		1	L		O	N		X																							X
770	0	25	100	12072015	39	labour		1	L	39	U	N		X																							X
771	0	26	433	99	3rd tri	labour		1	L		O	N		X																							X
772	0	25	100	99	3rd tri	labour		1	L		O	N		X																							X
773	0	20	100	99	3rd tri	labour		1	L		O	N		X																							X
774	0	40	544	99	3rd tri	labour		1	L		O	N		X																							X
775	0	37	110605	99	3rd tri	labour		8	L		OM	N		X																							X
776	0	35	545	99	3rd tri	labour		1	L		O	N		X																							X
777	0	19	100	99	3rd tri	labour		1	L		O	N		X																							X
778	0	24	100	17072015	38	labour		1	L	38	O	N		X																							X
779	0	17	100	8072015	40	labour		1	L	40	O	N		X																							X
780	0	40	110909	99	3rd tri	labour		1	L		O	N		X																							X
781	0	41	322	12072015	39	labour		1	L	39	O	N		X																							X
782	1	30	433	99	3rd tri	Elective CS	Elective CS due to 3 previous scars	2	U		O	N		X																							X
783	0	38	211	99	3rd tri	labour		1	L		O	N		X																							X
784	0	22	100	99	3rd tri	labour		1	L		O	N		X																							X
785	0	19	100	99	3rd tri	labour		1	L		O	N		X																							X
786	0	22	100	99	3rd tri	labour		1	L		O	N		X																							X
787	0	23	211	99	3rd tri	labour		1	L		O	N		X																							X
788	0	23	100	99	38	labour		1	L	38	O	N		X																							X
789	0	24	100	99	3rd tri	labour		1	L		O	N		X																							X
790	0	26	543	99	3rd tri	labour		1	D		O	N		X																							X
791	0	23	100	99	3rd tri	labour		1	L		O	N		X																							X
792	0	29	211	99	3rd tri	labour		1	D		O	N		X																							X
793	0	24	211	99	3rd tri	labour		1	L		O	N		X																							X
794	0	29	322	19072015	38	labour		1	L	38	O	N		X																							X
795	0	18	100	99	3rd tri	labour		1	L		O	N		X																							X
796	0	23	311	99	3rd tri	labour		2	L		O	N		X																							X
797	0	29	544	99	3rd tri	labour		1	L		O	N		X																							X
798	0	19	100	99	38	labour		1	L	38	O	N		X																							X
799	0	38	767	99	3rd tri	labour		1	L		O	N		PPH BT	1		Oxy Miso Man	1	BT, FFP	2	1																X								COI	ANA U
800	0	22	100	99	3rd tri	labour		1	L		O	N		X																							X
801	0	28	100	3072015	40	labour		1	L	40	O	N		X																							X
802	0	32	655	7072015	38	labour		1	L	38	O	N		X																							X
803	0	36	654	99	40	labour		1	L	40	O	N		X																							X
804	0	21	100	99	3rd tri	labour		1	L		U	N		X																							X
805	0	30	311	28072015	37	labour		1	L	37	O	N		X																							X
806	0	29	100	99	3rd tri	labour		3	L		O	N		X																							X
807	0	35	654	99	3rd tri	labour		1	L		O	N		X																							X
808	0	99	655	99	3rd tri	labour		1	L		U	N		X																							X
809	0	20	100	72015	38	labour		1	L	38	O	N		X																							X
810	0	21	100	26072915	40	labour		1	L	40	O	N		X																							X
811	0	23	433	99	33	aph		9	X	33		N		X																							X
812	0	20	322	99	24	other	Painful crisis in pregnancy	9	X	24		N		BT				2	BT	2	0																X								OTH	PCS ANA
813	0	31	322	27112015	25	other	UTI	9	X	25		N		X																							X
814	0	20	211	99	24	other	UTI	9	X	24		N		X																							X
815	0	30	433	99	32	other	Asthma	9	X	32		N		X																							X
816	0	45	877	99	8	abo_haem		5	X	8		N		X																							X
817	0	30	220	99	3rd tri	cs		2	D		O	N		X																							X
818	0	29	100	22102015	24	other	Abdominal pain due to uterine fibroid in pregnancy	9	X	24		N		X																							X
819	0	40	555	99	postpartum	other	PP PPH 20 days post SVD with retained placenta	1	U		U	N		PPH BT	1		Oxy Man	1	BT	1	0																X								OBH	U
820	0	99	99	99	3rd tri	labour		1	D		U	N		X																							X
821	0	19	111	99	3rd tri	ecl		1	L		U	N		SEP ECL																1	Y	1	Y				X								HT	U
822	1	27	111	99	3rd tri	pph		1	L		U	N		BT				1	BT	2	0																X								OBH	ANA
823	0	26	99	99	14	abo_haem		9	X	14		N		X																							X
824	0	18	100	14092015	30	other	Hypotension	9	X	30		N		X																							X
825	0	22	100	2042015	4	ecto		U	X	4		N		X																							X
826	1	20	100	99	10	abo_haem		5	X	10		N		X																							X
827	0	40	555	99	3rd tri	sepsis		1	L		U	N		SEP																		1	Y				X								INF	U
828	0	38	321	10042015	3	ecto		7	X	3		N		BT LAP				1	BT	3	0													1	<3h		X								ABO	U
829	0	27	100	10022016	9	other	Uterine fibroid in pregnancy	9	X	9		N		X																							X
830	0	40	766	99	1st tri	abo_haem		5	X			N		X																							X
831	0	25	433	15022016	10	abo_haem		4	X	10	X	N		X																							X
832	0	30	433	99	14	abo_haem		5	X	14		N		BT				1	BT	1	0																X								OTH	ANA U
833	0	27	531	99	36	other	Collaps	9	X	36		N		X																							X
834	0	99	433	99	10	abo_haem		5	X	10		N		X																							X
835	0	29	100	99	10	other	Uterine fibroid in pregnancy	9	X	10		N		X																							X
836	0	25	211	99	14	abo_haem		5	X	14		N		X																							X
837	0	42	99	99	14	abo_haem		5	X	14		N		X																							X
838	0	24	100	10022016	9	abo_haem		U	X	9		N		X																							X
839	0	27	311	18022016	10	other	Threatening abortion	9	X	10		N		X																							X
840	0	22	99	99	1st tri	abo_haem		U	X			N		X																							X
841	0	19	100	99	10	abo_haem		5	X	10		N		X																							X
842	0	41	433	20122015	7	abo_haem		5	X	7		N		X																							X
843	0	22	100	99	1st tri	ecto		U	X			N		X																							X
844	0	25	322	99	1st tri	abo_haem		5	X			N		X																							X
845	0	99	99	99	14	abo_haem		5	X	14		N		X																							X
846	0	25	311	99	28	abo_haem		U	X	28		N		X																							X
847	1	40	988	99	33	pe		U	X	33		N		PE									1	U	FALSE	FALSE	FALSE	FALSE	TRUE								X								HT	U
848	0	35	644	14092015	35	aph		9	X	36		N		X																							X
849	0	27	433	99	26	pe		1	D	26	U	N		PE BT				2	BT	1	0		1	AH	FALSE	TRUE	FALSE	FALSE	FALSE								X								HT	ANA
850	0	40	99	99	32	other	IUFD	U	X	32		N		X																							X
851	0	99	99	99	1st tri	abo_haem		5	X			N		X																							X
852	0	18	100	99	32	pph		1	D	32	O	N		X																							X
853	0	38	544	16022016	10	other	Neurological symptoms + fever	9	X	10		N		X																							X
854	0	24	944	7082015	32	prom		9	X	33		N		BT				2	BT	2	0																X								OTH	ANA
855	0	27	99	99	8	abo_haem		5	X	8		N		X																							X
856	0	26	211	99	1st tri	other	Hyperaemesis gravidarum	9	X			N		X																							X
857	0	24	221	99	3rd tri	ecl		1	D		U	N		ECL																1	N						X								HT	U
858	0	28	433	99	6	ecto		7	X	6		N		LAP																				1	<3h		X								ABO	U
859	0	23	111	99	3rd tri	sepsis		1	L		U	N		SEP																		1	Y				X								INF	ANA
859.1	0	22	221	99	1st tri	abo_haem		5	X			N		BT				1	BT	2	0																X								ABO	ANA
860	0	26	432	99	30	other	Severe anaemia	9	X	31		N		BT				1	BT	2	0																X								OTH	ANA
861	0	35	533	12092015	29	other	PIH	9	X	31		N		X																							X
862	0	22	544	99	22	abo_haem		U	X	99		N		X																							X
863	1	28	211	99	1st tri	abo_haem		5	X			N		BT				1	BT	3	0																X								ABO	ANA
864	0	21	100	99	33	other	Severe anaemia	9	X	33		N		BT				1	BT	1	0																X								OTH	ANA
865	0	22	99	99	1st tri	abo_haem		5	X			N		BT				2	BT	3	0																X								ABO	ANA
866	0	39	766	99	36	prom		9	X	36		N		X																							X
867	0	20	99	99	1st tri	abo_haem		U	X			N		X																							X
868	0	22	322	99	23	abo_haem		1	D	23	O	N		X																							X
869	0	22	100	99	6	other	Hyperaemesis gravidarum	9	X	6		N		X																							X
870	0	25	99	99	3rd tri	cs		2	L		O	N		X																							X
871	0	24	300	27022016	10	other	Threatening abortion	9	X	10		N		X																							X
872	0	23	110	99	1st tri	abo_haem		4	X		X	N		X																							X
873	0	18	111	99	3rd tri	sepsis		1	L		U	N		SEP																		1	Y				X								INF	U
874	0	22	322	99	10	abo_haem		5	X	10		N		X																							X
875	0	35	777	99	3rd tri	pph		1	L		U	N		BT				1	BT	1	0																X								OBH	ANA U
876	0	99	99	99	10	abo_haem		5	X	10		N		X																							X
877	0	27	533	99	35	other	Severe anaemia	9	X	33		N		BT				1	BT	1	0																X								OTH	ANA U
878	0	22	100	99	10	abo_haem		5	X	10		N		X																							X
879	0	35	733	99	26	abo_haem		1	D	26	O	N		X																							X
880	0	35	544	99	18	abo_haem		4	X	18	X	N		X																							X
881	0	99	99	99	12	abo_haem		5	X	12		N		X																							X
882	0	30	322	10022016	10	abo_haem		5	X	10		N		X																							X
883	0	25	100	99	23	other	IUFD	1	D	23	X	N		X																							X
884	0	28	322	99	36	prom		U	X	36		N		X																							X
885	0	27	1066	99	12	abo_haem		5	X	12		N		X																							X
886	0	27	322	99	3rd tri	labour		1	L		O	N		X																							X
887	0	28	100	99	3rd tri	labour		1	L		O	N		X																							X
888	0	27	211	99	3rd tri	labour		1	L		O	N		X																							X
889	0	31	434	99	3rd tri	labour		1	L		O	N		X																							X
890	0	34	1096	99	3rd tri	labour		1	D		O	N		X																							X
891	0	25	422	99	3rd tri	labour		1	L		O	N		X																							X
892	0	16	200	99	3rd tri	labour		2	L		O	N		X																							X
893	0	20	100	99	3rd tri	labour		1	L		O	N		X																							X
894	0	25	211	20102015	26	labour		1	L	26	O	N		X																							X
895	0	38	654	99	3rd tri	labour		1	D		O	N		X																							X
896	0	20	100	99	3rd tri	labour		1	L		O	N		X																							X
897	0	20	322	99	3rd tri	labour		1	L		O	N		X																							X
898	0	32	322	99	3rd tri	labour		1	L		O	N		X																							X
899	0	21	100	9072015	41	labour		1	L	41	O	N		PE									1	MS	FALSE	FALSE	TRUE	FALSE	FALSE								X								HT	X
900	0	37	644	99	3rd tri	labour		1	L		O	N		X																							X
901	0	25	322	99	3rd tri	labour		1	L		O	N		X																							X
902	0	18	100	99	3rd tri	labour		1	L		O	N		X																							X
903	0	38	633	99	3rd tri	labour		1	L		O	N		X																							X
904	0	26	100	99	3rd tri	labour		1	L		O	N		X																							X
905	0	19	100	99	3rd tri	labour		1	L		O	N		X																							X
906	0	19	100	99	3rd tri	labour		1	L		O	N		X																							X
907	0	37	865	99	3rd tri	labour		1	L		O	N		X																							X
908	0	24	100	99	36	prom		1	L	37	O	N		X																							X
909	0	26	211	99	3rd tri	labour		1	L		O	N		X																							X
910	0	25	211	99	3rd tri	labour		1	L		O	N		X																							X
911	0	35	544	99	3rd tri	labour		1	L		O	N		X																							X
912	0	34	300	99	3rd tri	labour		1	L		O	N		X																							X
913	0	31	433	99	3rd tri	labour		1	L		O	N		X																							X
914	0	20	100	99	3rd tri	labour		1	L		O	N		X																							X
915	0	31	100	99	3rd tri	labour		1	L		O	N		X																							X
916	0	35	511	99	3rd tri	labour		1	L		O	N		X																							X
917	0	15	100	99	3rd tri	labour		1	L		O	N		X																							X
918	0	35	544	99	3rd tri	labour		1	L		O	N		X																							X
919	0	25	100	99	3rd tri	labour		1	L		O	N		X																							X
920	0	27	100	99	32	labour		1	L	32	O	N		X																							X
921	0	21	100	99	3rd tri	labour		1	L		O	N		X																							X
922	0	17	100	99	3rd tri	labour		1	L		O	N		X																							X
923	0	23	211	99	3rd tri	labour		1	L		O	N		X																							X
924	0	23	100	29072015	38	prom		1	L	38	O	N		X																							X
925	0	37	433	99	3rd tri	labour		1	L		O	N		X																							X
926	0	38	544	99	3rd tri	labour		1	L		O	N		X																							X
927	0	34	211	99	3rd tri	labour		1	L		O	N		X																							X
928	0	29	433	99	3rd tri	labour		1	L		O	N		X																							X
929	0	30	541	72015	38	labour		1	L	38	O	N		X																							X
930	0	29	100	99	3rd tri	labour		U	X			N		X																							X
931	0	22	211	99	3rd tri	labour		1	L		O	N		X																							X
932	0	27	211	99	3rd tri	labour		1	L		U	N		X																							X
933	0	23	100	99	3rd tri	labour		1	L		O	N		X																							X
934	0	39	99	99	3rd tri	pph		1	U		U	N		X																							X
935	0	20	100	99	3rd tri	labour		1	L		O	N		X																							X
936	0	23	100	99	3rd tri	labour		1	L		O	N		X																							X
937	0	40	111007	99	38	labour		1	L	38	O	N		X																							X
938	0	38	644	4072015	42	labour		2	U	42	O	N		X																							X
939	0	20	211	99	3rd tri	labour		1	L		O	N		X																							X
940	0	26	511	99	3rd tri	labour		1	L		O	N		X																							X
941	0	17	100	99	3rd tri	labour		1	L		O	N		X																							X
942	0	38	533	99	3rd tri	labour		1	L		O	N		X																							X
943	0	18	100	99	3rd tri	labour		2	L		O	N		X																							X
944	0	25	100	99	40	labour		1	L	40	O	N		X																							X
945	0	23	100	99	3rd tri	labour		1	L		O	N		X																							X
946	0	22	100	99	3rd tri	labour		1	L		O	N		X																							X
947	0	29	321	99	3rd tri	labour		2	L		O	N		X																							X
948	0	22	100	99	3rd tri	labour		2	L		O X	N		X																							X
949	0	30	433	99	36	other	Elective CS because of 3 previous scars	2	L	36	O	N		X																							X
950	0	34	322	99	3rd tri	Elective CS	Elective CS because of 2 previous scars	2	L		O	N		X																							X
951	0	21	322	99	3rd tri	labour		1	L		O	N		X																							X
952	0	21	100	99	3rd tri	labour		1	L		O	N		X																							X
953	0	20	100	99	3rd tri	labour		1	L		O	N		X																							X
954	0	22	322	99	41	labour		1	L	41	O	N		X																							X
955	0	31	433	99	3rd tri	labour		1	L		O	N		X																							X
956	0	99	321	99	3rd tri	labour		1	L		O	N		X																							X
957	0	32	311	99	3rd tri	labour		1	L		O	N		X																							X
958	0	22	211	99	3rd tri	labour		1	L		O	N		X																							X
959	0	30	543	99	3rd tri	labour		1	L		O	N		X																							X
960	0	32	433	99	3rd tri	labour		1	L		O	N		X																							X
961	0	23	100	99	3rd tri	labour		1	L		O	N		X																							X
962	0	28	211	99	3rd tri	labour		1	L		O	N		X																							X
963	0	32	322	24072015	38	labour		1	L	38	U	N		X																							X
964	0	17	100	99	3rd tri	labour		1	L		O	N		X																							X
965	0	18	100	99	3rd tri	labour		1	L		U	N		X																							X
966	0	35	433	99	3rd tri	labour		1	L		OM	N		X																							X
967	0	34	655	99	38	other	Elective CS because of 2 previous scars	2	L	38	O	N		X																							X
968	0	20	100	99	39	ecl		1	L	39	O	N		ECL																1	Y						X								HT	ANA
969	0	23	100	25082015	34	labour		1	L	34	O	N		PE									1	AH+MS	TRUE	FALSE	FALSE	FALSE	FALSE								X								HT	X
970	0	30	644	99	3rd tri	labour		1	L		O	N		X																							X
971	0	37	644	99	3rd tri	labour		2	L		O	N		X																							X
972	0	23	321	99	3rd tri	labour		1	L		O	N		PE									1	AH+MS	TRUE	FALSE	FALSE	FALSE	FALSE								X								HT	X
973	0	19	100	99	3rd tri	labour		1	L		O	N		PE									1	U	FALSE	FALSE	FALSE	FALSE	TRUE								X								HT	U
974	0	28	411	99	3rd tri	labour		1	L		U	N		X																							X
975	0	30	653	99	3rd tri	aph		1	L		O	N		X																							X
976	0	20	100	99	3rd tri	labour		2	L		O	N		X																							X
977	0	25	411	99	3rd tri	labour		2	L		O	N		X																							X
978	0	20	100	99	3rd tri	labour		1	L		O	N		X																							X
979	0	27	100	3082015	36	aph		2	L	36	O	N		BT				2	BT	1	0																X								OBH	ANA
980	0	40	875	99	3rd tri	labour		1	L		O	N		X																							X
981	0	39	766	99	36	labour		1	L	36	O	N		X																							X
982	0	40	322	17072015	38	other	Elective CS because of 2 previous scars	2	L	38	O	N		X																							X
983	0	21	100	99	3rd tri	labour		1	L		O	N		X																							X
984	0	34	433	99	43	labour		1	L	43	O	N		X																							X
985	0	31	543	99	3rd tri	labour		1	L		O	N		X																							X
986	0	27	100	99	3rd tri	labour		1	L		O	N		X																							X
987	0	31	322	99	3rd tri	labour		2	L		O	N		X																							X
988	0	40	543	99	3rd tri	labour		2	L		O	N		PPH BT	2		Art	2	BT	1	0																X								OBH	ANA
989	0	37	433	14072015	39	other	Elective CS because of 3 previous scars	2	L	39	O	N		PPH BT LAP ICU	2		Hys	2	BT, FFP	2	1													2	>3h	2	UT							2	OBH	PCS	3 previous scars, 1 due to fetal disstress. Severe PPH due to uterine atony. Received 4 units of PRCs.	3 previous scars, 1 due to fetal disstress. Severe PPH due to uterine atony. Received 4 units of PRCs.
990	1	26	100	24072015	38	pe		2	L	39	O	N		PE									1	AH+MS	TRUE	FALSE	FALSE	FALSE	FALSE								RS		2						OTH	X	Patient spontaneously stopped breathing during CS, under spinal anaesthesia, after baby was extracted. SpO2 dropped to 0%, became unconscious. Patient was intubated, after which she slowly regained consciousness. Post op SpO2 97% on air, fully conscious. No definite diagnosis for respiratory arrest: anaesthetic complication? Thromboembolic? Neurologic?	Patient spontaneously stopped breathing during CS, under spinal anaesthesia, after baby was extracted. SpO2 dropped to 0%, became unconscious. Patient was intubated, after which she slowly regained consciousness. Post op SpO2 97% on air, fully conscious. No definite diagnosis for respiratory arrest: anaesthetic complication? Thromboembolic? Neurologic?
991	0	21	100	99	3rd tri	labour		1	L		U	N		X																							X
992	0	24	100	3082015	32	ecl		1	L	32	O	N		ECL																1	Y						X								HT	X
993	0	22	100	99	3rd tri	pe		2	L		O	N		PE									1	AH+MS	TRUE	FALSE	FALSE	FALSE	FALSE								X								HT	X
994	0	32	433	99	3rd tri	labour		2	L		O	N		X																							X
995	0	22	100	99	3rd tri	labour		1	L		O	N		X																							X
996	0	30	322	99	3rd tri	Elective CS	Elective CS because of 2 previous scars	2	L		O	N		X																							X
997	0	27	211	99	3rd tri	labour		1	L		U	N		X																							X
998	0	36	766	99	3rd tri	labour		1	L		O	N		X																							X
999	0	31	755	99	3rd tri	labour		1	L		U	N		X																							X
1000	0	22	100	99	3rd tri	labour		1	L		O	N		X																							X
1001	0	18	100	26072015	40	labour		1	L	40	O	N		X																							X
1002	0	30	544	99	3rd tri	labour		1	L		O	N		X																							X
1003	0	21	100	99	3rd tri	labour		1	L		O	N		X																							X
1004	0	26	100	99	3rd tri	pe		2	L		O	N		PE									1	AH+MS	TRUE	FALSE	FALSE	FALSE	FALSE								X								HT	X
1005	0	23	100	82015	36	labour		1	L	36	O	N		X																							X
1006	0	30	655	99	3rd tri	labour		1	L		O	N		X																							X
1007	0	25	100	99	3rd tri	labour		2	L		O	N		X																							X
1008	0	35	322	99	37	labour		2	L	37	O	N		X																							X
1009	0	26	100	99	3rd tri	labour		2	L		O	N		X																							X
1010	0	32	200	99	3rd tri	other	Overdue, IUFD	1	D		O	N		X																							X
1011	0	34	433	99	3rd tri	labour		2	L		O	N		X																							X
1012	0	33	644	99	3rd tri	labour		1	L		O	N		X																							X
1013	0	20	100	99	3rd tri	labour		1	L		O	N		X																							X
1014	0	28	433	99	3rd tri	labour		1	L		O	N		X																							X
1015	0	38	1098	99	3rd tri	labour		1	L		O	N		X																							X
1016	0	25	100	99	3rd tri	labour		1	L		O	N		X																							X
1017	0	33	211	23072015	38	labour		1	L	38	O	N		X																							X
1018	0	34	322	99	3rd tri	labour		1	U		U	N		X																							X
1019	0	37	755	99	3rd tri	labour		1	L		O	N		X																							X
1020	0	20	100	20072015	40	labour		1	L	40	O	N		X																							X
1021	0	25	211	99	3rd tri	labour		1	L		O	N		X																							X
1022	1	27	321	18072015	39	labour		1	L	39	O	N		PE									1	MS	FALSE	FALSE	TRUE	FALSE	FALSE								X								HT	X
1023	0	22	100	26082015	36	labour		1	L	36	O	N		X																							X
1024	0	29	511	2082015	34	pe		1	L	34	O	N		X																							X
1025	0	22	100	99	3rd tri	labour		1	L		O	N		X																							X
1026	0	23	433	99	3rd tri	labour		1	L		O	N		X																							X
1027	0	30	432	99	3rd tri	labour		1	D		O	N		X																							X
1028	0	28	100	99	3rd tri	labour		1	L		O	N		X																							X
1029	0	20	100	99	3rd tri	labour		1	L		O	N		X																							X
1030	0	36	544	99	3rd tri	labour		1	L		O	N		X																							X
1031	0	25	100	99	3rd tri	labour		2	L		O	N		X																							X
1032	0	29	322	72015	3rd tri	labour		2	L		O	N		X																							X
1033	0	26	322	99	3rd tri	labour		2	L		O	N		X																							X
1034	0	19	100	99	3rd tri	labour		1	L		O	N		X																							X
1035	0	28	211	11072015	40	labour		1	L	40	O	N		X																							X
1036	0	22	100	99	3rd tri	labour		1	L		O	N		X																							X
1037	0	25	100	6072015	41	labour		1	L	41	O	N		X																							X
1038	0	38	644	99	3rd tri	labour		U	X			N		X																							X
1039	0	20	100	99	3rd tri	labour		U	X			N		X																							X
1040	0	20	100	99	3rd tri	labour		U	X			N		X																							X
1041	0	25	100	99	3rd tri	labour		1	L		O	N		X																							X
1042	0	21	100	99	3rd tri	labour		1	L		O	N		X																							X
1043	0	27	100	99	3rd tri	labour		1	L		O	N		X																							X
1044	0	21	100	99	3rd tri	labour		1	L		O	N		X																							X
1045	0	22	100	99	3rd tri	labour		1	L		O	N		X																							X
1046	0	20	100	99	3rd tri	labour		1	L		O	N		X																							X
1047	0	22	100	99	3rd tri	labour		2	L		O	N		X																							X
1048	0	35	655	99	3rd tri	labour		1	L		O	N		X																							X
1049	0	24	100	99	3rd tri	labour		1	L		O	N		X																							X
1050	0	28	211	22072015	37	labour		1	L	37	O	N		X																							X
1051	0	23	100	99	3rd tri	labour		1	L		O	N		X																							X
1052	0	37	411	99	3rd tri	labour		1	L		O	N		X																							X
1053	0	20	211	99	3rd tri	labour		1	L		O	N		X																							X
1054	0	40	766	99	3rd tri	labour		1	L		O	N		X																							X
1055	0	28	322	99	3rd tri	labour		1	L		O	N		X																							X
1056	0	25	211	99	3rd tri	labour		1	L		U	N		X																							X
1057	0	26	544	99	3rd tri	labour		1	L		O	N		X																							X
1058	0	22	211	99	3rd tri	labour		1	L		O	N		X																							X
1059	1	36	766	99	3rd tri	other	Cervical edema and -prolapse	2	L		O	N		X																							X
1060	0	19	100	99	3rd tri	labour		1	L		O	N		X																							X
1061	0	28	432	99	3rd tri	labour		1	L		O	N		X																							X
1062	0	24	322	99	3rd tri	labour		1	L		O	N		X																							X
1063	0	22	211	99	3rd tri	labour		1	L		O	N		X																							X
1064	0	26	100	99	3rd tri	labour		1	L		O	N		X																							X
1065	0	37	766	99	3rd tri	labour		1	L		O	N		X																							X
1066	0	24	433	99	3rd tri	labour		1	L		O	N		X																							X
1067	0	30	877	99	3rd tri	labour		1	L		O	N		X																							X
1068	0	35	544	99	3rd tri	labour		1	L		O	N		X																							X
1069	0	30	411	99	3rd tri	labour		1	L		O	N		X																							X
1070	0	26	100	10082015	40	labour		1	L	40	U	N		X																							X
1071	0	24	100	99	3rd tri	labour		1	L		O	N		X																							X
1072	0	25	100	99	3rd tri	labour		1	L		O	N		X																							X
1073	0	21	200	99	39	labour		1	L	39	O	N		X																							X
1074	0	28	655	99	3rd tri	labour		1	L		O	N		X																							X
1075	0	21	100	99	3rd tri	labour		1	L		X	N		X																							X
1076	0	19	100	99	3rd tri	labour		1	L		O	N		X																							X
1077	0	25	100	99	3rd tri	labour		1	L		O	N		X																							X
1078	0	21	100	99	3rd tri	labour		1	L		O	N		X																							X
1079	1	40	766	20082015	36	labour		1	D	99	U	N		X																							X
1080	0	17	100	99	3rd tri	labour		1	L		U	N		X																							X
1081	0	22	100	99	3rd tri	labour		1	L		O	N		X																							X
1082	0	21	100	99	3rd tri	labour		1	L		O	N		X																							X
1083	0	26	211	99	39	pe		1	L	39	O	N		PE									1	AH+MS	TRUE	FALSE	FALSE	FALSE	FALSE								X								HT	X
1084	0	25	322	99	3rd tri	labour		2	L		O	N		X																							X
1085	0	29	322	20072015	40	labour		1	L	40	O	N		X																							X
1086	0	37	434	99	3rd tri	labour		1	L		O	N		X																							X
1087	0	39	877	99	3rd tri	labour		1	L		O	N		X																							X
1088	0	35	200	99	3rd tri	labour		1	L		O	N		X																							X
1089	0	20	100	99	3rd tri	labour		1	L		O	N		X																							X
1090	0	21	211	99	3rd tri	labour		1	L		O	N		X																							X
1091	0	21	100	99	3rd tri	labour		1	D		O	N		X																							X
1092	0	23	211	1082015	40	labour		1	L	40	O	N		X																							X
1093	0	25	433	99	3rd tri	other	IUFD	1	D		O	N		X																							X
1094	0	18	100	99	3rd tri	labour		1	LD		O	N		X																							X
1095	0	23	100	22062015	30	other	IUFD	1	D	30	OM	N		PE									1	AH+MS	TRUE	FALSE	FALSE	FALSE	FALSE								X								HT	X
1096	0	36	822	99	3rd tri	labour		2	L		O	N		X																							X
1097	0	18	100	99	3rd tri	labour		1	L		O	N		X																							X
1098	0	17	100	99	3rd tri	labour		1	L		O	N		ECL																2	Y						X								HT	OTH X	No BP checked on admission or during partogram. Had eclampsia 3-4 hours postpartum.	No BP checked on admission or during partogram. Had eclampsia 3-4 hours postpartum.
1099	0	27	100	1082015	40	labour		1	L	40	O	N		X																							X
1100	0	43	655	15082015	41	labour		1	L	41	O	N		X																							X
1101	0	24	100	99	3rd tri	labour		1	L		O	N		X																							X
1102	0	43	655	99	3rd tri	labour		1	L		O	N		X																							X
1103	0	28	432	99	3rd tri	labour		1	L		O	N		X																							X
1104	0	21	100	99	3rd tri	labour		1	L		O	N		X																							X
1105	0	26	400	99	3rd tri	labour		1	L		O	N		X																							X
1106	0	31	211	99	3rd tri	labour		1	L		O	N		X																							X
1107	0	26	311	99	3rd tri	labour		2	L		O	N		X																							X
1108	0	22	211	99	3rd tri	labour		1	L		O	N		X																							X
1109	0	20	100	29072015	38	labour		1	L	38	O	N		X																							X
1110	0	36	653	99	3rd tri	labour		1	L		O	N		X																							X
1111	0	29	100	99	3rd tri	labour		1	L		O	N		X																							X
1112	0	24	211	99	3rd tri	labour		1	L		O	N		X																							X
1113	0	32	211	99	3rd tri	labour		1	U		U	N		X																							X
1114	0	27	100	16072015	40	labour		1	L	40	O	N		X																							X
1115	0	28	322	25072015	40	labour		1	L	40	O	N		X																							X
1116	0	35	544	99	3rd tri	labour		1	L		O	N		X																							X
1117	0	20	100	99	3rd tri	labour		1	L		O	N		X																							X
1118	0	19	200	4072015	42	labour		1	L	42	O	N		X																							X
1119	0	40	1077	99	3rd tri	labour		1	L		O	N		X																							X
1120	0	21	100	99	3rd tri	labour		1	L		O	N		X																							X
1121	0	24	100	99	3rd tri	labour		1	L		O	N		X																							X
1122	0	25	211	99	3rd tri	labour		1	L		O	N		X																							X
1123	0	21	100	99	3rd tri	labour		1	L		O	N		X																							X
1124	0	25	100	99	3rd tri	labour		1	L		O	N		X																							X
1125	0	20	100	99	3rd tri	labour		1	L		O	N		X																							X
1126	0	21	100	29072015	40	labour		1	L	40	O	N		X																							X
1127	0	26	622	30072015	41	labour		1	L	41	O	N		X																							X
1128	0	20	200	99	3rd tri	labour		1	L		O	N		X																							X
1129	0	35	432	99	3rd tri	labour		1	L		O	N		X																							X
1130	0	21	100	20072015	40	labour		1	L	40	O	N		X																							X
1131	0	36	654	99	3rd tri	labour		1	L		O	N		X																							X
1132	0	26	522	27072015	40	labour		1	L	40	O	N		X																							X
1133	0	38	433	18082015	37	labour		2	L	37	O	N		X																							X
1134	0	25	211	29072015	39	labour		1	L	39	O	N		X																							X
1135	0	28	210	99	3rd tri	labour		1	L		OM	N		PE									1	AH+MS	TRUE	FALSE	FALSE	FALSE	FALSE								X								HT	ANA
1136	0	20	100	99	3rd tri	labour		1	L		O	N		X																							X
1137	0	25	211	99	3rd tri	pe		1	L		O	N		PE									1	AH+MS	TRUE	FALSE	FALSE	FALSE	FALSE								X								HT	ANA
1138	0	19	100	99	3rd tri	labour		2	L		O	N		X																							X
1139	0	26	533	99	32	pe		1	L	33	OM	N		PE									1	MS	FALSE	FALSE	TRUE	FALSE	FALSE								X								HT	X
1140	0	29	322	2082015	38	labour		2	L	38	O	N		X																							X
1141	1	22	331	99	3rd tri	ecl		1	U		O	N		ECL																1	Y						X								HT	X
1142	0	26	100	99	3rd tri	labour		1	L		O	N		X																							X
1143	0	40	988	99	3rd tri	labour		1	L		O	N		X																							X
1144	0	22	100	99	3rd tri	labour		1	L		O	N		X																							X
1145	0	36	311	28072015	38	prom		2	L	38	O	N		X																							X
1146	1	33	433	99	3rd tri	ecl		1	L		O	N		BT ECL				2	BT	2	0									1	Y						X								HT	ANA
1147	0	26	432	99	3rd tri	labour		2	L		O	N		ICU																						X	CV	2							OTH	PCS ANA	Cardiac arrest after spinal anaesthesia, afther which the patient was intubated and recovered.	Cardiac arrest after spinal anaesthesia, afther which the patient was intubated and recovered.
1148	0	26	433	99	36	aph		1	L	36	O	N		X																							X
1149	0	21	211	99	3rd tri	labour		1	L		O	N		X																							X
1150	0	28	322	99	3rd tri	labour		2	L		O	N		X																							X
1151	0	34	744	18082015	36	labour		1	L	36	O	N		X																							X
1152	0	40	965	99	3rd tri	labour		1	L		O	N		X																							X
1153	0	21	100	99	3rd tri	labour		1	L		O	N		X																							X
1154	0	26	100	99	3rd tri	labour		1	L		O	N		X																							X
1155	0	35	655	99	3rd tri	labour		1	L		O	N		X																							X
1156	0	36	544	99	3rd tri	labour		1	L		O	N		X																							X
1157	0	22	311	99	3rd tri	labour		1	L		O	N		X																							X
1158	0	23	100	99	3rd tri	labour		1	L		O	N		X																							X
1159	0	30	433	99	3rd tri	labour		1	L		O	N		X																							X
1160	0	21	100	99	3rd tri	labour		1	L		O	N		X																							X
1161	0	18	100	99	3rd tri	labour		1	L		U	N		X																							X
1162	0	21	100	99	3rd tri	labour		1	L		O	N		X																							X
1163	0	25	211	99	3rd tri	labour		1	L		O	N		X																							X
1164	0	32	433	99	3rd tri	labour		1	L		O	N		X																							X
1165	0	20	100	99	3rd tri	labour		1	U		U	N		X																							X
1166	0	35	755	99	3rd tri	labour		1	L		O	N		X																							X
1167	0	27	100	99	3rd tri	labour		1	L		O	N		X																							X
1168	0	24	100	99	3rd tri	labour		1	L		O	N		X																							X
1169	0	20	100	99	3rd tri	labour		1	L		O	N		X																							X
1170	0	27	421	99	3rd tri	labour		1	U		O	N		X																							X
1171	0	15	100	99	3rd tri	labour		1	L		O	N		X																							X
1172	0	30	323	99	3rd tri	labour		1	L		O	N		X																							X
1173	0	32	544	99	3rd tri	labour		1	U		U	N		X																							X
1174	0	23	211	99	3rd tri	labour		1	L		O	N		X																							X
1175	0	19	100	99	3rd tri	labour		1	L		O	N		X																							X
1176	0	30	766	99	3rd tri	labour		1	L		O	N		X																							X
1177	0	37	766	99	3rd tri	labour		1	L		O	N		X																							X
1178	0	21	100	99	35	labour		1	L	35	O	N		BT				1	BT	1	0																X								OTH	ANA OTH	Sickle cell disease with folic acid treatment	Sickle cell disease with folic acid treatment
1179	0	25	100	99	3rd tri	labour		1	L		O	N		X																							X
1180	0	36	644	99	3rd tri	labour		1	L		O	N		X																							X
1181	0	27	211	30052015	3rd tri	labour		1	L		OM	N		X																							X
1182	0	31	655	99	39	labour		1	L	39	O	N		X																							X
1183	0	35	433	99	3rd tri	labour		1	L		O	N		X																							X
1184	0	16	100	99	3rd tri	labour		1	L		O	N		X																							X
1185	0	42	433	99	3rd tri	labour		1	L		O	N		X																							X
1186	0	35	533	99	3rd tri	aph		2	L		O	N		BT				1	BT, FFP	2	2																X								OBH	ANA
1187	0	22	210	99	3rd tri	labour		1	L		O	N		X																							X
1188	0	34	433	14072015	41	labour		1	L	41	O	N		X																							X
1189	0	25	211	99	3rd tri	labour		1	L		O	N		X																							X
1190	0	28	322	99	3rd tri	labour		1	L		O	N		X																							X
1191	0	20	100	99	3rd tri	labour		1	L		O	N		X																							X
1192	0	26	200	99	3rd tri	labour		1	L		O	N		X																							X
1193	0	20	100	19072015	40	labour		2	L	40	O	N		X																							X
1194	0	27	211	99	3rd tri	labour		1	L		O	N		X																							X
1195	0	20	100	99	3rd tri	labour		1	L		O	N		X																							X
1196	0	41	322	99	3rd tri	labour		1	L		O	N		X																							X
1197	0	31	432	99	31	labour		1	L	31	O	N		X																							X
1198	0	32	211	99	3rd tri	labour		1	L		O	N		X																							X
1199	0	27	322	99	3rd tri	labour		1	L		O	N		X																							X
1200	0	24	211	25072015	40	labour		1	L	40	O	N		X																							X
1201	0	24	211	99	3rd tri	labour		1	L		O	N		X																							X
1202	0	42	766	99	3rd tri	labour		1	L		O	N		PE									1	MS	FALSE	FALSE	TRUE	FALSE	FALSE								X								HT	U
1203	0	29	211	2082015	38	labour		1	L	38	O	N		X																							X
1204	0	37	766	99	39	labour		1	L	39	O	N		X																							X
1205	0	25	321	99	3rd tri	labour		1	L		O	N		X																							X
1206	0	29	100	28072015	38	labour		1	L	38	O	N		X																							X
1207	0	35	322	99	3rd tri	labour		1	L		O	N		X																							X
1208	0	32	654	99	3rd tri	labour		1	L		O	N		X																							X
1209	0	16	100	99	3rd tri	labour		1	L		O	N		X																							X
1210	0	36	766	99	3rd tri	labour		1	L		O	N		X																							X
1211	0	32	654	99	3rd tri	labour		1	L		O	N		X																							X
1212	0	30	323	99	3rd tri	labour		1	L		O	N		X																							X
1213	0	35	877	99	3rd tri	labour		1	L		O	N		X																							X
1214	0	25	310	99	3rd tri	labour		1	L		O	N		X																							X
1215	0	33	322	99	3rd tri	labour		1	L		O	N		X																							X
1216	0	24	100	99	3rd tri	labour		1	L		O	N		X																							X
1217	0	32	533	99	3rd tri	labour		1	L		O	N		X																							X
1218	0	30	766	99	3rd tri	labour		1	L		O	N		X																							X
1219	0	25	100	99	3rd tri	labour		1	L		O	N		X																							X
1220	0	23	100	99	3rd tri	labour		1	L		O	N		X																							X
1221	0	25	100	99	3rd tri	labour		1	L		O	N		X																							X
1222	0	28	544	99	3rd tri	labour		1	L		O	N		X																							X
1223	0	24	521	99	3rd tri	labour		1	L		O	N		X																							X
1224	0	35	322	99	3rd tri	labour		1	L		OM	N		X																							X
1225	0	30	321	99	3rd tri	labour		2	L		O	N		X																							X
1226	0	22	100	99	3rd tri	labour		1	L		O	N		X																							X
1227	1	28	322	99	3rd tri	labour		1	L		O	N		X																							X
1228	1	42	874	99	3rd tri	aph		1	L		O	N		X																							X
1229	0	24	99	99	3rd tri	sepsis		1	U		U	N		SEP																		1	Y				X								INF	U
1230	0	21	100	99	39	labour		2	L	39	O	N		X																							X
1231	1	32	322	99	3rd tri	other	Obstructed labour	2	D		O	N		BT				1	BT, FFP	2	2																X								OBH	ANA
1232	0	30	211	99	3rd tri	labour		1	L		O	N		X																							X
1233	0	35	544	15072015	40	labour		1	L	40	O	N		X																							X
1234	0	18	100	99	3rd tri	labour		1	L		O	N		X																							X
1235	0	38	633	99	3rd tri	labour		1	L		O	N		X																							X
1236	0	22	100	99	3rd tri	labour		1	L		O	N		X																							X
1237	1	27	211	99	3rd tri	labour		1	L		U	N		X																							X
1238	0	27	100	99	3rd tri	labour		1	L		O	N		X																							X
1239	0	35	766	99	3rd tri	labour		1	L		O	N		X																							X
1240	0	27	433	99	3rd tri	labour		1	L		O	N		X																							X
1241	0	26	100	99	3rd tri	labour		1	L		O	N		X																							X
1242	0	30	766	99	3rd tri	aph		1	D		O	N		X																							X
1243	0	17	100	99	40	labour		1	L	40	O	N		X																							X
1244	0	39	544	99	34	labour		1	D	34	O	N		X																							X
1245	0	23	100	30072015	40	labour		1	L	40	O	N		X																							X
1246	0	37	310	25082015	36	pe		1	D	36	O	N		PE									1	AH+MS	TRUE	FALSE	FALSE	FALSE	FALSE								X								HT	X
1247	0	17	100	99	3rd tri	labour		1	L		O	N		X																							X
1248	0	18	100	99	3rd tri	labour		1	L		O	N		X																							X
1249	0	18	100	99	3rd tri	labour		1	L		O	N		X																							X
1250	0	22	100	99	3rd tri	labour		1	L		O	N		X																							X
1251	0	19	100	23072015	42	labour		1	L	42	O	N		X																							X
1252	0	30	322	30082015	40	labour		1	L	40	O	N		X																							X
1253	0	28	100	99	3rd tri	labour		1	L		O	N		X																							X
1254	0	36	544	99	3rd tri	labour		1	L		O	N		X																							X
1255	0	18	100	99	41	labour		1	L	41	O	N		X																							X
1256	1	27	100	10082015	40	labour		1	L	40	O	N		X																							X
1257	0	30	654	18082015	39	labour		1	D	39	O	N		X																							X
1258	0	29	655	28072015	42	labour		1	L	42	O	N		X																							X
1259	0	29	211	99	3rd tri	labour		1	L		O	N		X																							X
1260	0	18	100	99	3rd tri	labour		1	L		O	N		X																							X
1261	0	16	100	99	3rd tri	labour		1	L		O	N		X																							X
1262	0	27	766	99	3rd tri	labour		1	L		O	N		X																							X
1263	0	21	100	99	3rd tri	labour		1	L		O	N		X																							X
1264	0	23	100	99	3rd tri	labour		1	L		O	N		X																							X
1265	0	38	877	99	3rd tri	labour		1	L		O	N		X																							X
1266	0	22	100	99	3rd tri	labour		1	L		O	N		X																							X
1267	0	40	764	99	3rd tri	labour		1	L		O	N		X																							X
1268	0	43	655	99	3rd tri	labour		1	L		O	N		X																							X
1269	0	24	100	25082015	38	labour		1	L	38	O	N		X																							X
1270	0	99	100	99	3rd tri	labour		1	L		O	N		X																							X
1271	0	17	100	99	3rd tri	labour		1	L		O	N		X																							X
1272	0	27	100	99	40	labour		1	L	40	O	N		X																							X
1273	0	20	100	99	3rd tri	labour		1	L		O	N		X																							X
1274	0	30	744	99	3rd tri	labour		1	L		O	N		X																							X
1275	0	26	211	99	3rd tri	labour		1	L		O	N		X																							X
1276	0	30	766	99	3rd tri	labour		1	L		O	N		X																							X
1277	0	25	322	99	3rd tri	labour		1	L		O	N		X																							X
1278	0	38	967	99	3rd tri	labour		1	L		O	N		X																							X
1279	0	24	322	99	3rd tri	labour		1	U		U	N		X																							X
1280	0	19	100	99	3rd tri	labour		1	U		O	N		X																							X
1281	0	24	100	1082015	39	labour		1	L	39	O	N		X																							X
1282	0	21	100	99	3rd tri	labour		U	X			N		X																							X
1283	0	24	100	99	3rd tri	labour		1	L		O	N		X																							X
1284	0	27	100	99	3rd tri	labour		1	L		O	N		X																							X
1285	0	34	322	99	3rd tri	labour		1	L		O	N		X																							X
1286	0	28	211	99	3rd tri	labour		1	L		O	N		X																							X
1287	0	30	100	99	28	prom		1	LD	28	O	N		X																							X
1288	0	19	100	99	3rd tri	labour		1	L		O	N		X																							X
1289	0	36	655	99	3rd tri	labour		1	L		O	N		X																							X
1290	0	25	211	99	3rd tri	labour		1	L		O	N		X																							X
1291	0	29	433	6082015	40	labour		1	L	40	O	N		X																							X
1292	0	37	433	2072015	3rd tri	labour		1	L		O	N		X																							X
1293	0	20	211	16072015	42	labour		1	L	42	O	N		X																							X
1294	0	31	432	99	3rd tri	labour		1	L		O	N		X																							X
1295	0	19	100	99	3rd tri	labour		1	L		O	N		X																							X
1296	0	35	322	3072015	43	labour		1	L	43	O	N		X																							X
1297	0	32	866	99	3rd tri	labour		1	L		O	N		X																							X
1298	0	22	100	99	3rd tri	labour		1	L		O	N		X																							X
1299	0	36	877	10082015	40	labour		1	U	40	U	N		X																							X
1300	0	35	764	99	3rd tri	labour		1	L		O	N		X																							X
1301	0	33	544	99	3rd tri	labour		1	L		U	N		X																							X
1302	0	27	100	18072015	42	labour		1	U	42	U	N		X																							X
1303	0	34	544	99	3rd tri	labour		1	L		O	N		X																							X
1304	0	27	211	99	3rd tri	labour		1	L		O	N		X																							X
1305	0	27	321	10082015	38	labour		1	L	38	O	N		X																							X
1306	0	23	100	1082015	40	labour		1	L	40	O	N		X																							X
1307	0	28	322	99	3rd tri	labour		1	L		O	N		X																							X
1308	0	30	510	1072015	43	labour		1	L	43	O	N		X																							X
1309	0	38	655	6082015	39	labour		1	L	39	O	N		X																							X
1310	0	25	100	99	3rd tri	labour		1	L		O	N		X																							X
1311	0	25	200	28072015	40	labour		1	L	40	O	N		X																							X
1312	0	30	211	99	3rd tri	labour		1	L		O	N		X																							X
1313	0	35	211	24072015	40	labour		1	L	40	O	N		X																							X
1314	0	23	100	99	3rd tri	labour		1	L		O	N		X																							X
1315	0	27	100	29062015	3rd tri	labour		1	L		O	N		X																							X
1316	1	27	543	99	41	labour		1	L	42	O	N		X																							X
1317	0	18	100	99	3rd tri	labour		1	L		O	N		X																							X
1318	0	26	211	99	3rd tri	labour		1	L		OM	N		X																							X
1319	0	43	643	99	3rd tri	labour		1	L		O	N		X																							X
1320	0	42	976	99	3rd tri	labour		1	L		O	N		X																							X
1321	0	22	210	99	3rd tri	labour		1	L		O	N		X																							X
1322	0	24	100	99	3rd tri	labour		1	L		O	N		X																							X
1323	0	20	100	99	25	other	IUFD	1	D	25	O	N		X																							X
1324	0	35	322	99	3rd tri	labour		1	L		O	N		X																							X
1325	0	19	100	99	3rd tri	labour		1	L		O	N		X																							X
1326	0	42	111010	99	3rd tri	labour		1	L		O	N		X																							X
1327	0	21	321	20092015	34	labour		1	L	34	O	N		X																							X
1328	0	37	544	99	3rd tri	labour		1	L		O	N		X																							X
1329	0	35	544	99	3rd tri	labour		1	L		O	N		X																							X
1330	0	25	100	99	3rd tri	labour		1	L		O	N		X																							X
1331	0	36	654	99	3rd tri	labour		1	L		O	N		X																							X
1332	0	27	322	99	3rd tri	labour		1	L		O	N		X																							X
1333	0	21	100	99	3rd tri	prom		1	L		O	N		X																							X
1334	0	30	321	99	3rd tri	labour		1	L		O	N		X																							X
1335	0	33	100	99	3rd tri	labour		1	L		O	N		X																							X
1336	0	19	200	99	3rd tri	labour		1	L		O	N		X																							X
1337	0	21	100	27072015	41	labour		1	L	41	O	N		X																							X
1338	0	33	544	3082015	40	labour		1	L	40	O	N		X																							X
1339	0	38	433	99	3rd tri	labour		1	L		O	N		X																							X
1340	0	23	300	99	3rd tri	labour		1	L		O	N		X																							X
1341	0	19	100	99	3rd tri	labour		1	L		O	N		X																							X
1342	0	36	544	99	3rd tri	labour		1	L		O	N		X																							X
1343	0	40	544	22072015	41	labour		1	L	41	O	N		X																							X
1344	0	37	766	99	3rd tri	labour		1	L		O	N		X																							X
1345	0	23	100	99	3rd tri	labour		1	L		O	N		X																							X
1346	0	20	100	99	3rd tri	labour		1	L		O	N		X																							X
1347	0	22	100	99	3rd tri	labour		1	L		O	N		X																							X
1348	0	31	433	99	3rd tri	labour		1	D		OM	N		X																							X
1349	0	31	644	99	3rd tri	labour		1	L		O	N		X																							X
1350	0	25	100	20102015	32	labour		1	L	32	O	N		X																							X
1351	0	34	733	99	3rd tri	labour		1	L		O	N		X																							X
1352	0	29	422	99	3rd tri	labour		2	D		OM	N		RU		X	Miso																				X								U	PCS
1353	0	23	100	99	3rd tri	labour		1	L		O	N		X																							X
1354	0	35	433	99	3rd tri	labour		1	L		O	N		X																							X
1355	0	25	100	99	39	labour		1	L	39	O	N		X																							X
1356	0	27	434	99	3rd tri	labour		1	L		O	N		X																							X
1357	0	28	100	24072015	41	labour		1	L	41	O	N		X																							X
1358	0	23	100	99	3rd tri	labour		1	L		O	N		X																							X
1359	0	35	755	99	3rd tri	labour		1	L		O	N		X																							X
1360	0	37	211	99	3rd tri	labour		1	L		O	N		X																							X
1361	0	28	100	2082015	40	labour		2	L	40	O	N		X																							X
1362	0	36	433	17092015	34	prom		2	L	34	O	N		X																							X
1363	0	26	100	99	3rd tri	labour		1	L		O	N		X																							X
1364	0	20	211	99	3rd tri	labour		1	L		O	N		X																							X
1365	0	23	100	99	3rd tri	labour		1	L		U	N		X																							X
1366	0	22	322	99	3rd tri	labour		1	L		O	N		X																							X
1367	0	26	100	99	3rd tri	labour		1	L		O	N		X																							X
1368	0	17	100	99	3rd tri	labour		1	L		O	N		X																							X
1369	0	38	543	28072015	42	labour		1	L	33	X	N		X																							X
1370	0	33	211	28072015	40	labour		2	L	40	O	N		X																							X
1371	0	32	610	13092014	32	pe		1	D	32	X	N		PE									1	AH+MS	TRUE	FALSE	FALSE	FALSE	FALSE								X								HT	X
1372	0	30	877	99	3rd tri	labour		2	D		O	N		BT				2	BT, FFP	1	2																X								OBH	PCS ANA
1373	0	32	211	99	3rd tri	labour		1	L		O	N		X																							X
1374	0	34	321	13072015	42	labour		1	L	42	O	N		X																							X
1375	0	37	764	3092015	36	labour		1	L	36	O	N		X																							X
1376	0	18	100	99	3rd tri	labour		1	L		O	N		X																							X
1377	0	37	543	26072015	41	labour		1	L	41	O	N		X																							X
1378	0	25	100	11082015	38	labour		1	L	38	O	N		X																							X
1379	0	25	100	11082015	38	labour		1	L	35	O	N		X																							X
1380	1	20	200	10082015	38	labour		1	L	38	O	N		X																							X
1381	0	25	322	22072015	41	labour		1	L	41	O	N		X																							X
1382	0	22	100	12082015	37	labour		1	L	37	U	N		X																							X
1383	0	34	655	99	3rd tri	labour		1	L		O	N		X																							X
1384	0	30	433	99	3rd tri	labour		1	L		O	N		X																							X
1385	0	20	322	31072015	40	labour		1	L	41	O	N		X																							X
1386	0	38	988	99	3rd tri	labour		1	L		O	N		X																							X
1387	1	21	322	99	3rd tri	labour		1	L		O	N		X																							X
1388	0	31	432	99	3rd tri	labour		1	L		O	N		PE									1	AH+MS	TRUE	FALSE	FALSE	FALSE	FALSE								X								HT	X
1389	0	27	100	99	3rd tri	labour		1	L		O	N		BT				1	BT	1	0																X								OBS	X
1390	0	23	100	29072015	40	labour		1	L	40	O	N		X																							X
1391	0	31	733	99	3rd tri	labour		1	L		O	N		X																							X
1392	0	28	100	99	3rd tri	labour		1	L		O	N		X																							X
1393	0	34	544	99	3rd tri	labour		1	L		O	N		X																							X
1394	0	27	433	9072015	42	labour		1	L	42	O	N		X																							X
1395	0	35	432	17082015	34	prom		1	L	34	O	N		X																							X
1396	0	35	322	99	3rd tri	labour		1	D		O	N		X																							X
1397	0	23	311	99	3rd tri	labour		1	L		O	N		X																							X
1398	1	23	100	18072015	40	labour		1	L	40	O	N		X																							X
1399	0	38	1098	99	3rd tri	labour		1	L		O	N		X																							X
1400	0	26	644	99	3rd tri	labour		1	L		O	N		X																							X
1401	0	22	211	99	3rd tri	labour		1	L		O	N		X																							X
1402	0	21	100	99	3rd tri	labour		1	L		O	N		X																							X
1403	0	24	211	99	40	labour		1	L	40	O	N		X																							X
1404	0	27	100	99	27	labour		1	L	28	O	N		X																							X
1405	0	24	322	99	3rd tri	labour		1	L		O	N		X																							X
1406	0	24	100	21092015	34	labour		1	L	34	O	N		X																							X
1407	0	32	744	99	41	labour		1	L	41	O	N		X																							X
1408	0	21	100	30072015	41	labour		1	L	41	U	N		X																							X
1409	0	29	100	1082015	40	labour		2	L	40	O	N		X																							X
1410	0	33	655	99	3rd tri	labour		2	L		O	N		X																							X
1411	0	40	533	4082015	39	other	Elective CS because of 3 previous scars	2	L	39	O	N		X																							X
1412	0	23	100	99	3rd tri	labour		2	L		O	N		X																							X
1413	0	29	100	99	3rd tri	labour		2	L		O	N		X																							X
1414	0	25	211	99	3rd tri	labour		2	L		O	N		X																							X
1415	0	33	211	14082015	38	labour		2	L	38	O	N		X																							X
1416	0	27	322	99	3rd tri	labour		2	L		O	N		X																							X
1417	0	24	100	99	3rd tri	labour		1	D		O	N		X																							X
1418	0	37	432	1082015	40	labour		1	D	40	O	N		PPH BT	1		Oxy Miso	2	BT	1	0																X								OBH	U
1419	0	23	211	99	3rd tri	labour		1	L		O	N		X																							X
1420	0	20	100	99	3rd tri	labour		1	L		O	N		X																							X
1421	0	23	322	99	3rd tri	labour		1	L		O	N		X																							X
1422	0	21	100	99	39	labour		1	L	39	O	N		X																							X
1423	0	21	100	99	3rd tri	labour		1	L		O	N		X																							X
1424	0	25	211	99	3rd tri	labour		1	L		O	N		X																							X
1425	0	28	755	10072015	43	labour		1	L	43	O	N		X																							X
1426	0	28	100	99	3rd tri	labour		1	L		O	N		X																							X
1427	0	35	655	99	3rd tri	labour		1	L		O	N		PPH	1		Oxy Miso Man																				X								OBH	U
1428	0	27	211	26072015	42	labour		1	L	42	O	N		X																							X
1429	0	25	322	25082015	37	labour		1	L	37	O	N		X																							X
1430	0	22	100	15072015	43	labour		2	L	43	O	N		X																							X
1431	0	30	322	99	3rd tri	labour		2	L		O	N		X																							X
1432	0	33	100	99	39	prom		2	L	39	O	N		X																							X
1433	0	39	654	99	39	prom		1	L	40	O	N		X																							X
1434	0	25	100	99	3rd tri	labour		2	L		O	N		BT				2	BT	2	0																X								OTH	POL ANA
1435	0	24	200	99	3rd tri	prom		2	L		O	N		X																							X
1436	0	20	100	99	3rd tri	labour		1	L		O	N		X																							X
1437	0	18	100	99	3rd tri	labour		1	L		O	N		X																							X
1438	0	24	100	99	3rd tri	labour		1	L		O	N		X																							X
1439	0	40	877	99	3rd tri	labour		1	L		O	N		X																							X
1440	0	35	544	99	37	aph		2	L	38	O	N		BT				2	BT	1	0																X								OBH	PCS ANA
1441	0	24	211	99	3rd tri	labour		1	L		U	N		X																							X
1442	0	19	100	30082015	36	labour		1	L	36	O	N		X																							X
1443	0	20	100	99	3rd tri	labour		1	L		O	N		X																							X
1444	0	29	100	99	3rd tri	labour		1	L		O	N		X																							X
1445	0	39	744	99	3rd tri	labour		1	L		O	N		X																							X
1446	0	32	433	99	3rd tri	labour		1	L		O	N		X																							X
1447	0	20	211	99	3rd tri	labour		1	U		O	N		X																							X
1448	0	24	100	18072015	42	labour		1	L	42	O	N		X																							X
1449	0	25	200	99	3rd tri	labour		1	L		O	N		X																							X
1450	0	27	422	99	3rd tri	labour		1	L		O	N		X																							X
1451	0	32	100	99	3rd tri	labour		2	L		O	N		X																							X
1452	0	23	100	99	3rd tri	labour		1	L		O	N		X																							X
1453	0	34	433	99	42	labour		1	L	42	O	N		X																							X
1454	0	23	211	99	3rd tri	labour		1	L		O	N		X																							X
1455	0	18	100	99	3rd tri	labour		1	L		O	N		X																							X
1456	0	45	764	99	3rd tri	labour		1	L		O	N		X																							X
1457	0	22	100	99	3rd tri	labour		1	L		O	N		X																							X
1458	0	26	100	99	3rd tri	labour		1	L		O	N		X																							X
1459	0	21	100	8082015	39	labour		1	L	39	O	N		X																							X
1460	0	29	211	99	3rd tri	labour		1	L		O	N		X																							X
1461	0	26	100	99	3rd tri	labour		1	L		O	N		X																							X
1462	0	21	211	99	3rd tri	labour		1	L		U	N		X																							X
1463	0	18	100	24082015	36	labour		1	L	36	O	N		X																							X
1464	0	26	433	99	3rd tri	labour		1	L		O	N		X																							X
1465	0	28	100	99	3rd tri	labour		2	L		O	N		X																							X
1466	0	19	100	99	3rd tri	labour		1	L		O	N		X																							X
1467	0	34	544	99	3rd tri	labour		1	U		U	N		X																							X
1468	0	28	100	19072015	41	labour		1	L	41	O	N		X																							X
1469	0	24	100	99	3rd tri	labour		1	L		O	N		X																							X
1470	0	17	100	99	3rd tri	labour		1	L		O	N		X																							X
1471	0	27	322	99	3rd tri	labour		1	L		O	N		PPH	1		Oxy Miso																				X								OBH	U
1472	0	20	100	3072015	44	labour		1	L	44	O	N		X																							X
1473	0	31	100	99	3rd tri	labour		1	L		O	N		X																							X
1474	0	24	100	99	3rd tri	labour		1	L		O	N		X																							X
1475	0	23	100	99	3rd tri	labour		1	L		O	N		X																							X
1476	0	22	100	99	3rd tri	labour		1	L		O	N		X																							X
1477	0	17	100	99	3rd tri	labour		1	L		O	N		X																							X
1478	0	30	322	99	3rd tri	labour		2	L		O	N		X																							X
1479	0	37	433	99	3rd tri	labour		2	L		O	N		X																							X
1480	0	23	100	99	3rd tri	labour		1	L		O	N		X																							X
1481	0	23	100	99	3rd tri	labour		1	L		O	N		X																							X
1482	0	30	100	99	3rd tri	labour		1	L		O	N		X																							X
1483	0	37	544	18072015	42	labour		1	L	42	O	N		X																							X
1484	0	25	100	99	3rd tri	labour		1	L		O	N		X																							X
1485	0	28	321	99	3rd tri	labour		2	L		O	N		BT				2	BT	1	0																X								OBH	POL ANA
1486	0	21	100	99	3rd tri	labour		1	L		O	N		X																							X
1487	0	19	100	99	3rd tri	labour		1	L		O	N		X																							X
1488	0	32	433	99	35	aph		2	L	35	O	N		X																							X
1489	0	24	100	99	3rd tri	labour		2	D		O	N		X																							X
1490	0	22	100	27072015	41	labour		2	D	41	O	N		X																							X
1491	0	30	100	99	3rd tri	labour		2	L		O	N		X																							X
1492	0	26	200	99	3rd tri	labour		2	L		O	N		X																							X
1493	0	28	211	16082015	38	other	Elective CS because of footling breech and 1 previous scar	2	L	38	O	N		X																							X
1494	0	26	433	99	3rd tri	ecl		2	L		O	N		ECL																1	Y						X								HT	ANA U
1495	0	32	210	99	3rd tri	labour		2	L		O	N		X																							X
1496	1	22	211	8082015	39	labour		2	L	39	O	N		X																							X
1497	1	41	533	99	3rd tri	labour		8	L		U	N		BT RU LAP		1	Hys	1	BT	1	0													1	<3h		UT							1	OBH	U	Patient referred from Chukwani 06/05 at 21:00h due to prolonged labour. Got laparotomy 07/05 at 1:25h, intra-operative finding was ruptured uterus.	Patient referred from Chukwani 06/05 at 21:00h due to prolonged labour. Got laparotomy 07/05 at 1:25h, intra-operative finding was ruptured uterus.
1498	0	23	211	99	3rd tri	aph		2	L		O	N		X																							X
1499	0	27	100	99	41	labour		2	U	41	O	N		X																							X
1500	1	20	211	99	3rd tri	labour		1	L		O	N		PPH	1		Oxy Man																				X								OBH	ANA
1501	0	29	100	99	3rd tri	labour		1	L		O	N		X																							X
1502	0	29	765	99	3rd tri	labour		1	L		O	N		X																							X
1503	0	31	100	99	3rd tri	labour		1	L		O	N		X																							X
1504	0	28	220	15092015	35	labour		1	L	35	O	N		X																							X
1505	0	20	100	99	3rd tri	labour		1	L		O	N		X																							X
1506	0	31	432	99	3rd tri	labour		1	L		O	N		X																							X
1507	0	24	100	99	3rd tri	labour		1	L		O	N		X																							X
1508	0	26	422	10072015	43	labour		1	L	43	O	N		X																							X
1509	0	25	100	99	3rd tri	prom		1	L		O	N		X																							X
1510	0	27	311	28082015	37	labour		1	L	37	O	N		X																							X
1511	0	27	100	27082015	37	labour		1	L	37	O	N		X																							X
1512	0	28	532	99	3rd tri	labour		1	L		O	N		X																							X
1513	0	20	211	25092015	36	labour		1	L	36	O	N		X																							X
1514	0	35	766	99	3rd tri	labour		1	L		O	N		X																							X
1515	0	42	876	99	3rd tri	labour		1	L		O	N		X																							X
1516	0	36	756	99	3rd tri	labour		1	L		O	N		X																							X
1517	0	20	100	99	3rd tri	labour		1	L		O	N		X																							X
1518	0	19	100	8092015	34	labour		1	L	34	O	N		X																							X
1519	0	25	522	99	3rd tri	labour		1	L		O	N		X																							X
1520	0	22	100	6082015	39	labour		1	L	39	O	N		X																							X
1521	0	29	200	99	3rd tri	labour		1	L		O	N		X																							X
1522	0	31	766	99	3rd tri	labour		1	L		O	N		X																							X
1523	0	44	171010	99	3rd tri	labour		1	L		O	N		X																							X
1523	0	21	321	99	3rd tri	labour		1	L		O	N		X																							X
1525	0	29	100	99	3rd tri	labour		1	L		O	N		X																							X
1526	0	26	322	99	3rd tri	labour		2	L		OM	N		X																							X
1527	0	31	100	99	3rd tri	labour		2	L		O	N		X																							X
1528	1	30	200	99	3rd tri	labour		2	D		O	N		BT				1	BT	1	0																X								OBH	ANA
1529	0	36	322	99	3rd tri	labour		U	X			N		X																							X
1530	0	23	100	1092016	36	labour		1	L	36	O	N		X																							X
1531	0	22	100	99	3rd tri	labour		1	L		O	N		X																							X
1532	0	24	100	99	3rd tri	labour		1	L		O	N		X																							X
1533	0	20	100	99	3rd tri	labour		1	L		O	N		X																							X
1534	0	40	533	99	37	labour		1	L	37	O	N		X																							X
1535	0	29	322	99	3rd tri	labour		1	L		O	N		X																							X
1536	0	35	644	99	3rd tri	labour		1	L		X	N		X																							X
1537	0	99	422	99	3rd tri	labour		1	L		O	N		X																							X
1538	0	17	100	99	38	labour		1	D	38	O	N		X																							X
1539	0	23	322	99	3rd tri	labour		2	L		O	N		BT				2	BT	2	0																X								OTH	PCS ANA
1540	1	36	433	99	3rd tri	labour		2	L		O	N		X																							X
1541	0	25	211	99	3rd tri	labour		2	L		O	N		X																							X
1542	0	35	932	99	40	labour		2	L	40	O	N		X																							X
1543	0	22	200	99	3rd tri	labour		2	L		O	N		X																							X
1544	0	20	432	99	3rd tri	labour		1	L		O	N		X																							X
1545	0	21	211	99	3rd tri	labour		1	L		O	N		X																							X
1546	0	19	100	99	3rd tri	labour		1	L		O	N		X																							X
1547	0	35	433	99	35	labour		1	L	35	O	N		X																							X
1548	0	33	433	99	3rd tri	labour		1	L		O	N		X																							X
1549	0	43	766	99	3rd tri	labour		1	L		O	N		X																							X
1550	0	33	655	99	3rd tri	labour		1	L		O	N		X																							X
1551	0	25	311	99	3rd tri	labour		1	L		O	N		X																							X
1552	0	28	322	99	3rd tri	labour		1	L		O	N		X																							X
1553	0	24	311	99	3rd tri	labour		1	D		O	N		X																							X
1554	0	23	100	99	3rd tri	labour		1	L		O	N		X																							X
1555	0	26	211	99	3rd tri	labour		1	L		O	N		X																							X
1556	0	22	100	31072015	41	labour		1	L	41	O	N		X																							X
1557	0	25	632	99	3rd tri	labour		1	L		O	N		X																							X
1558	0	25	100	99	3rd tri	labour		1	L		O	N		X																							X
1559	0	25	433	99	3rd tri	labour		1	L		O	N		X																							X
1560	0	33	211	11082015	39	labour		1	L	40	O	N		X																							X
1561	0	24	100	9092015	36	labour		1	L	36	O	N		X																							X
1562	0	17	100	99	3rd tri	labour		1	L		O	N		X																							X
1563	0	27	100	99	40	labour		1	L	37	O	N		X																							X
1564	0	26	100	1082015	39	labour		1	L	39	O	N		X																							X
1565	0	22	100	99	3rd tri	labour		1	L		O	N		X																							X
1566	0	30	100	99	3rd tri	labour		1	L		O	N		X																							X
1567	0	20	211	99	3rd tri	labour		1	L		U	N		X																							X
1568	0	22	321	99	3rd tri	labour		1	U		U	N		X																							X
1569	0	18	100	25092015	37	labour		1	L	37	O	N		X																							X
1570	0	17	100	99	3rd tri	labour		1	L		O	N		X																							X
1571	0	20	100	99	3rd tri	labour		1	L		U	N		X																							X
1572	0	23	100	99	3rd tri	labour		1	U		U	N		X																							X
1573	0	16	100	99	3rd tri	labour		1	L		X	N		X																							X
1574	0	40	1098	99	3rd tri	labour		1	L		O	N		X																							X
1575	0	20	100	99	3rd tri	labour		1	L		O	N		X																							X
1576	0	19	100	99	3rd tri	labour		1	L		O	N		X																							X
1577	0	21	100	3092015	36	labour		1	L	36	O	N		X																							X
1578	0	21	100	99	3rd tri	labour		1	L		O	N		X																							X
1579	0	18	100	99	33	other	PV discharge and labour like pain	1	L	35	O	N		BT				1	BT	1	-1																X								OTH	ANA
1580	0	24	100	99	3rd tri	labour		1	L		O	N		X																							X
1581	0	24	100	99	3rd tri	labour		1	L		O	N		X																							X
1582	0	27	322	14082015	39	labour		1	L	39	O	N		X																							X
1583	0	99	322	99	3rd tri	labour		1	U		O	N		X																							X
1584	0	23	100	99	3rd tri	labour		1	L		O	N		X																							X
1585	0	32	544	11082015	41	labour		1	L	41	O	N		X																							X
1586	0	21	100	99	3rd tri	labour		1	L		U	N		X																							X
1587	0	24	100	99	3rd tri	labour		1	D		O	N		X																							X
1588	0	23	100	99	3rd tri	labour		1	L		O	N		X																							X
1589	0	24	100	99	3rd tri	labour		1	L		O	N		X																							X
1590	0	26	100	13082015	41	labour		1	L	41	O	N		X																							X
1591	0	22	211	28082015	38	labour		1	L	38	O	N		X																							X
1592	0	21	100	99	3rd tri	labour		1	L		O	N		X																							X
1593	0	34	211	99	3rd tri	labour		1	L		O	N		X																							X
1594	0	23	100	8102015	32	labour		1	L	32	O	N		X																							X
1595	0	27	323	12082015	40	labour		1	L	40	O	N		X																							X
1596	0	26	100	99	3rd tri	labour		1	U		U	N		X																							X
1597	0	24	211	92015	37	labour		3	L	37	U	N		X																							X
1598	0	28	211	99	3rd tri	labour		1	L		O	N		X																							X
1599	0	29	100	15082015	40	labour		1	L	40	O	N		X																							X
1600	0	21	211	99	3rd tri	labour		1	L		O	N		X																							X
1601	0	38	432	99	3rd tri	labour		1	L		U	N		X																							X
1602	0	23	100	99	3rd tri	labour		1	U		U	N		X																							X
1603	0	29	211	11082015	40	labour		1	L	40	O	N		X																							X
1604	0	25	100	99	3rd tri	labour		1	L		O	N		X																							X
1605	0	33	544	11082015	40	labour		1	L	40	O	N		X																							X
1606	0	24	100	99	37	labour		1	L	38	O	N		X																							X
1607	0	22	100	99	3rd tri	labour		1	L		O	N		X																							X
1608	0	19	100	99	3rd tri	labour		1	L		O	N		X																							X
1609	0	25	100	99	3rd tri	labour		1	L		O	N		X																							X
1610	0	22	100	99	3rd tri	labour		1	L		O	N		X																							X
1611	1	24	100	13082015	40	labour		1	L	40	O	N		X																							X
1612	0	13	100	99	3rd tri	labour		1	L		O	N		X																							X
1613	0	35	875	3092015	36	labour		1	L	36	O	N		X																							X
1614	1	24	211	16072015	43	labour		1	L	43	O	N		X																							X
1615	0	30	100	17082015	39	labour		1	L	39	O	N		X																							X
1616	0	40	433	99	3rd tri	labour		U	X			N		X																							X
1617	0	35	544	99	3rd tri	labour		1	L		O	N		X																							X
1618	0	18	100	99	3rd tri	labour		1	L		O	N		X																							X
1619	0	23	100	99	3rd tri	labour		1	L		O	N		X																							X
1620	0	31	311	99	3rd tri	labour		1	L		O	N		X																							X
1621	0	20	100	99	3rd tri	labour		1	L		O	N		X																							X
1622	0	34	100	99	3rd tri	labour		1	L		O	N		X																							X
1623	0	32	433	99	3rd tri	labour		1	L		O	N		X																							X
1624	1	23	100	99	3rd tri	labour		1	L		O	N		X																							X
1625	0	26	432	99	3rd tri	labour		1	L		O	N		X																							X
1626	0	26	100	99	3rd tri	labour		1	L		O	N		X																							X
1627	0	36	644	99	3rd tri	labour		1	L		O	N		X																							X
1628	0	33	321	99	3rd tri	labour		1	U		O	N		X																							X
1629	0	19	100	99	3rd tri	labour		1	L		O	N		X																							X
1630	0	27	422	99	3rd tri	labour		1	L		O	N		X																							X
1631	0	23	322	24082015	38	labour		1	L	38	O	N		X																							X
1632	0	25	310	99	3rd tri	labour		1	U		O	N		X																							X
1633	0	20	100	99	3rd tri	labour		1	L		O	N		X																							X
1634	0	28	211	24082015	36	labour		1	L	36	X	N		X																							X
1635	0	20	100	99	3rd tri	labour		1	D		O	N		X																							X
1636	0	20	100	18092015	35	labour		1	L	35	O	N		X																							X
1637	0	23	100	15102015	29	pe		1	D	30	U	N		PE									1	AH+MS	TRUE	FALSE	FALSE	FALSE	FALSE								X								HT	X
1638	0	21	100	99	3rd tri	labour		1	L		O	N		X																							X
1639	1	21	211	9092015	37	labour		1	L	37	O	N		X																							X
1640	0	99	544	99	3rd tri	labour		1	L		O	N		X																							X
1641	0	24	100	99	3rd tri	labour		1	L		O	N		X																							X
1642	0	26	100	99	3rd tri	labour		1	L		O	N		X																							X
1643	0	20	100	99	3rd tri	labour		1	L		O	N		X																							X
1644	0	33	211	9082015	38	labour		1	L	38	O	N		X																							X
1645	0	24	322	99	3rd tri	labour		1	L		O	N		X																							X
1646	0	20	100	99	3rd tri	labour		1	L		O	N		X																							X
1647	0	26	200	99	3rd tri	labour		1	L		O	N		X																							X
1648	0	27	533	99	3rd tri	labour		1	L		O	N		X																							X
1649	0	21	100	20082015	37	ecl		1	L	37	U	N		ECL																1	U						X								HT	X
1650	0	38	754	99	3rd tri	labour		1	L		O	N		X																							X
1651	0	30	877	99	22	abo_haem		1	L	22	O	N		X																							X
1652	0	41	99	12016	1st tri	abo_haem		U	X			N		X																							X
1653	0	34	99	22015	1st tri	abo_haem		5	X			N		X																							X
1654	0	35	99	14042016	1st tri	ecto		7	X			N		BT LAP				X	BT	3	0													X	U		X								ABO	U
1655	0	21	311	16022016	12	abo_haem		5	X	12		N		X																							X
1656	0	40	966	99	3rd tri	ecl		1	L		X	N		BT ECL ICU				2	BT	4	0									1	Y					2	NE						2		HT	ANA	Admission via ER on 02/05. After home delivery of twins, female, alive. 1x fit at home, 1x fit at ER. On ER form recorded that 1x hydralazine 5mg was administered, and loading dose + first dose of MgSO4. No documentation (including no observation sheet) during admission until 03/05 7:00h: examination showed BP 170/110, p115, spO2 94%, GCS 12/15, and right hemiparesis. Diagnosis of CVA. Admitted t…	Admission via ER on 02/05. After home delivery of twins, female, alive. 1x fit at home, 1x fit at ER. On ER form recorded that 1x hydralazine 5mg was administered, and loading dose + first dose of MgSO4. No documentation (including no observation sheet) during admission until 03/05 7:00h: examination showed BP 170/110, p115, spO2 94%, GCS 12/15, and right hemiparesis. Diagnosis of CVA. Admitted t…
1657	0	29	322	92015	36	other	Shortness of breath	9	X	36		N		X																							X
1658	0	29	322	99	14	abo_haem		5	X	14		N		X																							X
1659	0	41	544	11112015	25	abo_haem		1	D	25		N		X																							X
1660	1	31	432	99	postpartum	other	PP After premature twin delivery, hypertension	1	L	24	U	N		PE									1	AH+MS	TRUE	FALSE	FALSE	FALSE	FALSE								X								HT	ANA U
1661	0	26	433	99	10	abo_haem		5	X	10		N		X																							X
1662	0	23	99	99	1st tri	abo_haem		U	X			N		X																							X
1663	0	30	99	99	1st tri	abo_haem		5	X			N		X																							X
1664	0	20	300	29022016	10	abo_haem		5	X	10		N		X																							X
1665	0	38	765	99	12	abo_haem		5	X	12		N		X																							X
1666	0	31	99	99	12	abo_haem		U	X	12		N		X																							X
1667	0	23	211	3032016	11	abo_haem		5	X	12		N		X																							X
1668	0	23	99	99	18	abo_haem		4	X	18	O	N		X																							X
1669	0	36	99	99	1st tri	abo_haem		5	X			N		X																							X
1670	0	16	100	99	10	abo_haem		U	X	10		N		X																							X
1671	0	30	655	99	10	abo_haem		5	X	10		N		X																							X
1672	0	24	322	8122015	22	other	UTI in pregnancy	9	X	22		N		X																							X
1673	0	22	111	99	postpartum	other	PP Subcutaneous infected haematoma 26d post cs	2	U		O	N		SEP LAP																		1	Y	1	U		X								INF	U
1674	0	27	99	99	1st tri	abo_haem		4	X		X	N		X																							X
1675	0	22	112	99	postpartum	cs		2	L		O	N		BT SEP				2	BT	1	0											1	Y				X								INF	ANA
1676	0	26	100	99	10	abo_haem		5	X	10		N		X																							X
1677	0	32	433	22112015	25	other	Threatening abortion	9	X	25		N		X																							X
1678	0	17	99	99	3rd tri	sepsis		1	U		U	N		SEP																		1	Y				X								INF	ANA
1679	0	25	211	99	1st tri	ecto		7	X			N		BT LAP				1	BT	2	0													1	<3h		X								ABO	U
1680	0	33	776	99	postpartum	other	PP Anaemia in puerperium	1	L		U	N		X																							X
1681	0	40	99	99	1st tri	abo_haem		5	X			N		X																							X
1682	0	36	99	22016	1st tri	abo_haem		5	X			N		X																							X
1683	0	24	99	99	postpartum	cs		2	L		O	N		PPH BT	1		Oxy	1	BT	2	0																X								OBH	ANA OTH	1st admission: eclampsia, CS, BT 1 PRC, this admission: 2nd PPH, not quantified, BT 2 PRC	1st admission: eclampsia, CS, BT 1 PRC, this admission: 2nd PPH, not quantified, BT 2 PRC
1684	0	23	200	122015	24	other	IUFD	1	D	24	U	N		X																							X
1685	0	40	764	99	27	prom		U	X	30		N		X																							X
1686	0	23	211	29092015	30	other	IUFD	U	X	31		N		X																							X
1687	0	32	99	99	1st tri	abo_haem		5	X			N		X																							X
1688	1	26	99	1022016	1st tri	abo_haem		6	X			N		BT SEP				1	BT	3	0											1	Y				X								INF	ANA
1689	0	29	444	99	postpartum	pph		1	U		U	N		PPH BT	1		Oxy Miso Man	1	BT	3	0																X								OBH	ANA
1690	0	24	200	32016	1st tri	abo_haem		5	X			N		X																							X
1691	0	35	542	17092015	30	pe		9	X	30		N		PE									1	AH	FALSE	TRUE	FALSE	FALSE	FALSE								X								HT	X
1692	0	35	766	122015	1st tri	abo_haem		5	X			N		BT				1	BT	1	0																X								OBH	U
1693	0	19	99	22016	1st tri	abo_haem		5	X			N		X																							X
1694	0	29	877	99	25	labour		9	X	25		N		X																							X
1695	0	20	100	99	28	prom		1	U	28	U	N		X																							X
1696	0	29	223	99	3rd tri	sepsis		1	U		U	N		BT SEP				2	BT	1	0											1	Y				X								INF	ANA
1697	0	38	544	12016	17	other	Threatening abortion	9	X	18		N		X																							X
1698	0	25	100	24022016	10	abo_haem		5	X	10		N		X																							X
1699	0	40	988	82015	36	pe		1	L	36	O	N		PE BT SEP				2	BT	2	0		1	AH+MS	TRUE	FALSE	FALSE	FALSE	FALSE			2	Y				NE						2		HT	ANA OTH	Postpartum cardiomyopathy treated with lasix i.v.; CVA with leftsided hemiplegia, secondary to hypertension, not confirmed by CT-scan because out of order; pulmonal crepitations treated with iv antibiotics even though afebrile/no proper temperature record.	Postpartum cardiomyopathy treated with lasix i.v.; CVA with leftsided hemiplegia, secondary to hypertension, not confirmed by CT-scan because out of order; pulmonal crepitations treated with iv antibiotics even though afebrile/no proper temperature record.
1700	0	40	988	32016	1st tri	abo_haem		4	X		U	N		X																							X
1701	0	32	765	122015	1st tri	abo_haem		4	X		O	N		X																							X
1702	0	26	544	22016	1st tri	abo_haem		5	X			N		X																							X
1703	0	24	433	32016	1st tri	abo_haem		5	X			N		X																							X
1704	0	32	555	99	1st tri	abo_haem		9	X			N		X																							X
1705	0	34	422	4032016	1st tri	abo_haem		9	X			N		X																							X
1706	0	24	100	112015	1st tri	abo_haem	Threatening abortion	9	X			N		X																							X
1707	0	35	99	99	1st tri	abo_haem	Threatening abortion	9	X			N		X																							X
1708	0	29	522	19112015	24	aph		1	D	24	U	N		X																							X
1709	0	24	211	99	36	pe		9	X	37		N		PE									1	AH+MS	TRUE	FALSE	FALSE	FALSE	FALSE								X								HT	X
1710	0	36	211	42016	6	other	Threatening abortion	9	X	6		N		X																							X
1711	0	27	433	122015	1st tri	abo_haem		U	X			N		X																							X
1712	0	27	433	27072015	40	other	Severe anaemia in pregnancy	9	X	41		N		BT				2	BT	2	0																X								OTH	ANA
1713	0	30	655	22016	1st tri	abo_haem		5	X			N		X																							X
1714	0	28	100	82015	32	other	Patient fell, US showed no signs of abruptio	9	X	32		N		X																							X
1715	0	17	100	12016	1st tri	abo_haem		5	X			N		X																							X
1716	0	30	322	102015	99	other	UTI in pregnancy	9	X			N		X																							X
1717	1	25	211	99	1st tri	abo_haem		5	X			N		BT				1	BT	2	0																X								OBH	ANA
1718	0	99	99	99	1st tri	abo_haem		5	X			N		X																							X
1719	0	28	322	99	1st tri	abo_haem		7	X			N		LAP																				2	>3h		X								ABO	U
1720	0	20	111	99	postpartum	cs		2	L		O	N		X																							X
1721	0	34	533	22016	1st tri	abo_haem		5	X			N		X																							X
1722	0	34	322	24012015	8	other	Threatening abortion	9	X	9		N		X																							X
1723	0	24	99	22016	1st tri	abo_haem		5	X			N		X																							X
1724	0	30	755	99	12	abo_haem		5	X	12		N		BT				2	BT	1	0																X								ABO	U
1725	0	38	766	32016	1st tri	abo_haem		U	X			N		X																							X
1726	0	29	311	5022016	8	abo_haem		5	X	8		N		X																							X
1727	0	31	877	32016	1st tri	abo_haem		5	X			N		BT				1	BT	2	-1																X								ABO	ANA
1728	0	30	211	20022016	1st tri	abo_haem		U	X			N		X																							X
1729	0	32	99	99	1st tri	abo_haem		5	X			N		X																							X
1730	0	23	211	102016	3rd tri	aph		1	U		O	N		X																							X
1731	0	42	533	112015	3rd tri	other	IUFD	1	D		U	N		X																							X
1732	0	27	99	22016	1st tri	abo_haem		5	X			N		X																							X
1733	0	25	311	26082015	32	other	Vaso-occlusive crisis in sickle cell disease	9	X	32		N		BT				1	BT	1	0																X								OTH	PCS ANA
1734	0	20	322	99	32	prom		U	X	32		N		X																							X
1735	0	27	311	99	34	other	Sickle cell crisis in pregnancy	9	X	34		N		BT				2	BT	3	0																X								OTH	ANA
1736	0	22	211	22032016	1st tri	abo_haem		5	X			N		X																							X
1737	1	20	99	99	1st tri	abo_haem		5	X			N		X																							X
1738	0	20	100	99	7	other	Threatening abortion	9	X	7		N		X																							X
1739	0	22	510	99	1st tri	abo_haem		5	X			N		X																							X
1740	0	23	211	99	3rd tri	labour		1	D		O	N		X																							X
1741	0	22	100	22082015	37	labour		1	L	37	O	N		X																							X
1742	0	33	644	20072015	38	labour		1	L	38	O	N		X																							X
1743	0	26	100	99	3rd tri	labour		1	L		O	N		X																							X
1744	0	21	432	99	39	labour		1	L	39	O	N		X																							X
1745	0	37	655	99	30	labour		1	L	30	OM	N		X																							X
1746	0	18	100	99	3rd tri	labour		1	L		O	N		X																							X
1747	0	18	100	99	3rd tri	labour		1	L		O	N		X																							X
1748	0	22	211	99	3rd tri	labour		1	L		O	N		X																							X
1749	0	40	988	99	38	labour		1	L	38	O	N		X																							X
1750	0	22	100	99	3rd tri	labour		1	L		O	N		X																							X
1751	0	26	200	99	3rd tri	labour		1	L		O	N		X																							X
1752	0	20	100	5082015	39	labour		1	L	39	O	N		X																							X
1753	0	23	100	99	3rd tri	labour		1	L		O	N		X																							X
1754	0	99	100	99	3rd tri	labour		1	U		O	N		X																							X
1755	0	30	542	99	3rd tri	labour		1	L		O	N		X																							X
1756	0	22	211	99	3rd tri	labour		1	L		O	N		X																							X
1757	0	30	100	99	3rd tri	labour		1	L		O	N		X																							X
1758	0	26	100	99	3rd tri	prom		1	L		O	N		X																							X
1759	0	24	211	99	3rd tri	labour		1	L		O	N		PE									1	AH+MS	TRUE	FALSE	FALSE	FALSE	FALSE								X								HT	X
1760	0	22	100	99	3rd tri	labour		1	L		O	N		X																							X
1761	0	37	855	99	3rd tri	labour		1	L		O	N		X																							X
1762	0	22	222	99	39	labour		1	L	39	O	N		X																							X
1763	0	21	100	99	3rd tri	labour		1	L		O	N		X																							X
1764	0	24	100	99	3rd tri	labour		1	L		O	N		X																							X
1765	0	22	100	99	3rd tri	labour		1	L		O	N		X																							X
1766	0	16	100	99	3rd tri	labour		1	L		O	N		X																							X
1767	0	21	100	99	3rd tri	labour		1	L		O	N		X																							X
1768	0	37	654	99	3rd tri	labour		1	U		O	N		X																							X
1769	0	34	543	99	3rd tri	labour		1	L		O	N		X																							X
1770	0	24	100	99	3rd tri	labour		1	L		O	N		X																							X
1771	0	18	211	99	3rd tri	labour		1	L		O	N		X																							X
1772	0	23	100	4072015	44	labour		1	L	44	O	N		X																							X
1773	0	33	544	99	3rd tri	labour		1	L		O	N		X																							X
1774	0	35	655	99	3rd tri	labour		1	L		O	N		X																							X
1775	0	31	100	99	3rd tri	labour		1	L		O	N		X																							X
1776	0	35	544	14082015	39	labour		1	L	39	O	N		X																							X
1777	0	20	200	99	33	labour		1	L	34	O	N		X																							X
1778	0	20	100	99	38	labour		1	L	38	O	N		X																							X
1779	0	99	100	99	3rd tri	labour		1	L		O	N		X																							X
1780	0	25	100	99	3rd tri	labour		1	LD		O	N		X																							X
1781	0	24	100	99	3rd tri	labour		1	L		O	N		X																							X
1782	1	27	322	20082015	38	labour		1	L	38	O	N		X																							X
1783	0	24	100	99	3rd tri	labour		1	L		O	N		X																							X
1784	0	31	411	9072015	43	labour		2	L	43	O	N		X																							X
1785	0	28	651	99	31	other	IUFD	1	L	31	O	N		X																							X
1786	0	26	200	99	3rd tri	labour		U	X			N		X																							X
1787	0	20	100	99	3rd tri	labour		1	L		O	N		X																							X
1788	0	21	100	99	3rd tri	labour		1	L		O	N		X																							X
1789	0	22	211	99	3rd tri	labour		1	U		O	N		X																							X
1790	0	27	323	99	3rd tri	labour		1	L		O	N		X																							X
1791	0	25	211	99	3rd tri	labour		1	L		O	N		X																							X
1792	0	33	533	99	3rd tri	labour		1	L		O	N		X																							X
1793	0	25	422	99	3rd tri	labour		1	U		U	N		X																							X
1794	0	19	311	99	3rd tri	labour		1	U		O	N		X																							X
1795	0	26	211	99	3rd tri	labour		1	L		O	N		X																							X
1796	0	22	100	6072015	44	labour		1	D	44	O	N		X																							X
1797	0	34	764	19082015	3rd tri	labour		1	L		U	N		X																							X
1798	1	37	754	15092015	34	labour		1	U	34	O	N		PPH	1		Oxy																				X								OBH	ANA
1799	0	41	766	99	3rd tri	labour		1	L		O	N		X																							X
1800	0	32	654	99	3rd tri	labour		1	L		O	N		X																							X
1801	0	30	888	99	1st tri	mola	Intrauterine mass. Painless abdominal swelling and pv bleeding for a long time. Low grade fever. Severe anaemia (Hb 3.4g/dl).	9	X			Y	>12h	BT LAP				2	PRC	5	0													2	>3h		CV CO	2			1				OBS	ANA OTH	Immediate cause of death: Exsanguination - from excessive blood loss. Underlying cause of death: gestational trophoblastic disease. Contributing conditions: delay in making diagnosis, failure in making the correct diagnosis, inavailability of essential drugs in doing CPR, (vigorous?) aspiration curettage contributed to sudden massive vaginal blood loss.	Immediate cause of death: Exsanguination - from excessive blood loss. Underlying cause of death: gestational trophoblastic disease. Contributing conditions: delay in making diagnosis, failure in making the correct diagnosis, inavailability of essential drugs in doing CPR, (vigorous?) aspiration curettage contributed to sudden massive vaginal blood loss.
1802	0	45	1098	99	3rd tri	other	Lower abdominal pain, IUFD	8	D		X	Y	>12h	LAP ICU																				1	>3h	1	CV RS RN	1	1	1					OTH	OTH	Pt had been admitted to cholera camp because of diarrhoe, this was not known until some hours after admission. Admission around 10am, found in shock (hypovolemic most likely) at 3.30pm, emergency laparotomy performed at 4pm to rule out ruptured uterus and make resuscitation easier, 8.45pm transferred to ICU, 11.15pm found to be deceased by obs&gyn doctor, ICU nurse had not noticed. Immediate caus…	Pt had been admitted to cholera camp because of diarrhoe, this was not known until some hours after admission. Admission around 10am, found in shock (hypovolemic most likely) at 3.30pm, emergency laparotomy performed at 4pm to rule out ruptured uterus and make resuscitation easier, 8.45pm transferred to ICU, 11.15pm found to be deceased by obs&gyn doctor, ICU nurse had not noticed. Immediate caus…
1803	0	35	666	99	3rd tri	sepsis		1	L		U	Y	>12h	SEP																		1	Y				HE					2			OTH	ANA OTH U	Missing records. Admitted April 3rd, 6 days post SVD with puerperal sepsis. Records in file start from April 26th, discharge home in between?? Splenomegaly by US, jaundice, total bilirubin 152.2 micromol/l, LFT high, urea 11, creatinine 162.8micromol/l. Consultations of Medical and Surgery: diagnosis of biliary obstruction, pt transferred to medical ward. CT scan May 4th revealed no abnormalities…	Missing records. Admitted April 3rd, 6 days post SVD with puerperal sepsis. Records in file start from April 26th, discharge home in between?? Splenomegaly by US, jaundice, total bilirubin 152.2 micromol/l, LFT high, urea 11, creatinine 162.8micromol/l. Consultations of Medical and Surgery: diagnosis of biliary obstruction, pt transferred to medical ward. CT scan May 4th revealed no abnormalities…
1804	1	42	864	24102015	29	aph		2	D	29	O	Y	<12h	PPH PE BT ICU	1		Oxy Art	1	PRC (just 1 unit available)	1	0		1	X	FALSE	FALSE	FALSE	TRUE	FALSE							1	CV RS	1	1						OBH	PCS ANA OTH	Diagnosed with severe pre-eclampsia at ANC without action; seen at Kivunge with massive APH and severe PE; arrived at MMH with abruptio placentae, got CS, EBL >2L, got only 1 unit of PRC because no more available and 4L of fluids. Pt to ICU, was ventilated. BP remained low. Lack of records in ICU. O&G doctor checked on patient at 21.05h, found her unresponsive, CPR unsuccesfull, patient passed aw…	Diagnosed with severe pre-eclampsia at ANC without action; seen at Kivunge with massive APH and severe PE; arrived at MMH with abruptio placentae, got CS, EBL >2L, got only 1 unit of PRC because no more available and 4L of fluids. Pt to ICU, was ventilated. BP remained low. Lack of records in ICU. O&G doctor checked on patient at 21.05h, found her unresponsive, CPR unsuccesfull, patient passed aw…
1805	0	20	322	99	28	other	Sickle Cell Disease, severe anaemia in pregnancy, fever	9	X	29		Y	>12h	BT ICU				2	PRC	2	0															2	CV RS CO	2	2		2				OTH	PCS ANA OTH	Sickle Cell Disease in pregnancy with severe anaemia. Had transfusion reaction with 2nd unit of blood she received on 03/05. No observation or action documented between 03/05 and 08/05. Then she was found in 'bad shape' and transferred to ICU, where resuscitation was done for 30 minutes without success. Pt passed away. For SCD in pregnancy she was treated with folic acid and BT (2 PRC's) at least…	Sickle Cell Disease in pregnancy with severe anaemia. Had transfusion reaction with 2nd unit of blood she received on 03/05. No observation or action documented between 03/05 and 08/05. Then she was found in 'bad shape' and transferred to ICU, where resuscitation was done for 30 minutes without success. Pt passed away. For SCD in pregnancy she was treated with folic acid and BT (2 PRC's) at least…
1806	0	30	543	99	postpartum	pph		2	D		O	Y	<12h	PPH BT LAP ICU	1		Art Hys	1	PRC, FFP	3	3													1	>3h	1	CV RS CO UT	1	1		1			1	OBH	OTH U	Immediate cause of death: Ventilation related. Underlying cause of death: hypovolaemia due to abruptio placentae. Contributing: ICU personnel not able to use ventilator safely and to disconnect in case of O2 failure. On admission patient was in shock due to severe APH and emergency CS was performed immediately (around 1pm). EBL during CS was 2L. Severe PPH occured, TAH was done with minimal blood…	Immediate cause of death: Ventilation related. Underlying cause of death: hypovolaemia due to abruptio placentae. Contributing: ICU personnel not able to use ventilator safely and to disconnect in case of O2 failure. On admission patient was in shock due to severe APH and emergency CS was performed immediately (around 1pm). EBL during CS was 2L. Severe PPH occured, TAH was done with minimal blood…
1807	0	29	211	99	3rd tri	labour		1	L		O	N		X																							X
1808	0	23	200	99	3rd tri	labour		1	L		O	N		X																							X
1809	0	32	322	99	3rd tri	labour		1	L		O	N		X																							X
1810	0	26	200	10820515	39	labour		1	L	39	O	N		X																							X
1811	0	26	100	29082015	38	labour		1	L	38	O	N		X																							X
1812	0	25	100	99	3rd tri	labour		1	L		O	N		X																							X
1813	0	18	100	99	3rd tri	labour		1	L		U	N		X																							X
1814	0	32	544	2092015	32	pe		2	L	33	O	N		PE									1	AH+MS	TRUE	FALSE	FALSE	FALSE	FALSE								X								HT	X	Inadequate MgSO4, too short	Inadequate MgSO4, too short
1815	0	22	211	99	3rd tri	aph		2	L		O	N		X																							X
1816	0	29	433	99	3rd tri	Elective CS	Elective caesarean section because of 3 previous scars	2	L		O	N		X																							X
1817	0	27	100	27072015	42	labour		2	L	42	O	N		X																							X
1818	0	21	100	99	3rd tri	labour		1	L		U	N		X																							X
1819	0	25	211	99	3rd tri	labour		1	L		O	N		X																							X
1820	0	29	533	99	3rd tri	labour		1	L		O	N		X																							X
1821	0	40	644	99	3rd tri	labour		1	L		O	N		X																							X
1822	0	27	100	99	3rd tri	labour		1	L		O	N		PE									1	MS	FALSE	FALSE	TRUE	FALSE	FALSE								X								HT	X	No registration of antihypertensive treatment	No registration of antihypertensive treatment
1823	0	20	100	99	3rd tri	labour		1	L		O	N		X																							X
1824	0	20	100	99	3rd tri	labour		1	L		U	N		X																							X
1825	0	22	422	99	3rd tri	labour		1	L		O	N		X																							X
1826	0	33	100	99	3rd tri	labour		1	L		O	N		X																							X
1827	0	28	210	10082015	39	labour		1	L	39	O	N		X																							X
1828	0	33	643	99	3rd tri	labour		1	L		O	N		X																							X
1829	0	22	100	18082015	38	labour		1	L	38	O	N		X																							X
1830	0	22	100	99	3rd tri	labour		1	L		O	N		X																							X
1831	0	20	100	99	3rd tri	labour		1	L		O	N		X																							X
1832	0	20	100	99	3rd tri	labour		1	L		O	N		X																							X
1833	0	27	432	99	3rd tri	labour		1	L		O	N		X																							X
1834	0	23	211	99	3rd tri	labour		1	L		O	N		X																							X
1835	0	20	100	11082015	39	labour		1	L	39	O	N		X																							X
1836	1	23	322	16092015	35	labour		1	L	35	O	N		X																							X
1837	0	31	655	20092015	34	labour		1	L	34	O	N		X																							X
1838	0	26	100	1092015	36	labour		1	L	36	U	N		X																							X
1839	0	24	210	99	3rd tri	labour		1	L		O	N		X																							X
1840	0	35	658	99	3rd tri	labour		1	L		O	N		X																							X
1841	0	19	100	99	3rd tri	labour		1	L		O	N		X																							X
1842	0	29	533	99	3rd tri	labour		1	L		O	N		X																							X
1843	0	19	100	99	3rd tri	labour		1	L		O	N		X																							X
1844	0	30	100	2082015	40	labour		1	L	39	O	N		X																							X
1845	0	27	100	30072015	40	labour		1	L	41	U	N		X																							X
1846	0	18	100	99	3rd tri	labour		1	L		O	N		X																							X
1847	0	17	100	99	32	labour		1	L	32	OM	N		X																							X
1848	0	34	766	99	3rd tri	labour		1	L		O	N		X																							X
1849	0	30	211	10092015	35	labour		1	L	35	O	N		X																							X
1850	0	20	100	99	3rd tri	labour		1	L		O	N		X																							X
1851	0	34	100	99	3rd tri	labour		1	L		O	N		X																							X
1852	0	26	100	99	3rd tri	labour		1	L		O	N		X																							X
1853	0	35	211	99	3rd tri	labour		1	L		O	N		X																							X
1854	0	23	322	99	3rd tri	labour		1	L		O	N		X																							X
1855	0	22	100	99	3rd tri	labour		1	L		O	N		X																							X
1856	0	30	100	15082015	39	labour		3	L	39	O	N		PPH	2		Oxy Miso																				X								OBH	ANA	LCVE and postpartum cervical and perineal tears	LCVE and postpartum cervical and perineal tears
1857	0	33	544	24082015	37	labour		1	L	37	O	N		X																							X
1858	0	38	655	99	3rd tri	labour		1	D		O	N		X																							X
1859	0	22	100	99	3rd tri	labour		1	L		O	N		X																							X
1860	0	23	300	99	3rd tri	labour		1	L		O	N		X																							X
1861	0	23	211	99	3rd tri	labour		1	L		O	N		X																							X
1862	0	42	655	99	3rd tri	labour		1	L		O	N		X																							X
1863	0	26	100	99	3rd tri	labour		1	L		O	N		X																							X
1864	0	23	320	11092015	37	labour		1	L	37	O	N		X																							X
1865	0	28	544	99	3rd tri	labour		1	L		O	N		X																							X
1866	0	23	100	99	3rd tri	labour		1	L		O	N		X																							X
1867	1	22	100	99	3rd tri	labour		1	L		O	N		X																							X
1868	0	27	100	99	3rd tri	labour		1	L		O	N		X																							X
1869	0	21	100	16082015	38	labour		1	L	38	O	N		X																							X
1870	0	30	100	14082015	38	labour		1	L	38	O	N		X																							X
1871	0	19	100	99	3rd tri	labour		1	L		O	N		X																							X
1872	0	27	211	99	3rd tri	labour		1	L		O	N		X																							X
1873	0	34	765	99	3rd tri	labour		1	L		O	N		X																							X
1874	0	31	100	99	3rd tri	labour		1	L		O	N		X																							X
1875	0	30	322	99	3rd tri	labour		1	L		O	N		X																							X
1876	0	21	100	99	3rd tri	labour		1	L		O	N		X																							X
1877	0	29	322	99	3rd tri	labour		1	L		O	N		X																							X
1878	0	29	311	99	3rd tri	labour		1	U		O	N		X																							X
1879	0	18	100	10082015	39	labour		1	L	39	O	N		X																							X
1880	0	22	100	99	3rd tri	labour		1	L		O	N		X																							X
1881	0	30	100	8082015	40	labour		1	L	40	O	N		X																							X
1882	0	21	100	10082015	40	labour		1	U	40	U	N		X																							X
1883	0	20	211	99	3rd tri	labour		1	U		U	N		X																							X
1884	1	24	100	99	40	labour		1	L	40	O	N		BT				1	BT, FFO	2	2																X								OBH	ANA	Beforenamed blood products were issued, only 1 record in file of start BT. No indication documented. Perineorrhaphy reported, no additional info.	Beforenamed blood products were issued, only 1 record in file of start BT. No indication documented. Perineorrhaphy reported, no additional info.
1885	0	23	100	99	3rd tri	labour		1	L		O	N		X																							X										Unclear in badly filled in file why pt was discharged on 8th day post svd	Unclear in badly filled in file why pt was discharged on 8th day post svd
1886	0	22	100	99	3rd tri	labour		1	L		O	N		X																							X
1887	1	20	211	15092015	32	pph		1	D	32	O	N		BT				1	BT	2	0																X								OBH	ANA
1888	0	26	100	16082015	39	labour		1	L	39	O	N		X																							X
1889	0	30	655	99	40	labour		2	L	40	O	N		PE									1	AH+MS	TRUE	FALSE	FALSE	FALSE	FALSE								X								HT	ANA	MgSO4 only given till 12h post-delivery	MgSO4 only given till 12h post-delivery
1890	0	23	100	99	41	labour		1	L	40	O	N		X																							X
1891	0	37	311	99	3rd tri	labour		1	L		O	N		X																							X
1892	0	22	100	99	3rd tri	labour		1	L		O	N		X																							X
1893	0	16	100	19072015	35	labour		1	L	35	O	N		X																							X
1894	0	30	978	99	3rd tri	labour		1	L		U	N		X																							X
1895	0	23	100	28082015	36	labour		1	L	36	O	N		X																							X
1896	0	30	986	99	3rd tri	labour		1	L		O	N		X																							X
1897	0	26	100	22082015	38	labour		1	L	38	O	N		X																							X
1898	0	26	100	99	3rd tri	labour		1	L		O	N		X																							X
1899	0	40	211	9082015	39	labour		1	L	39	O	N		X																							X
1900	0	28	433	99	3rd tri	labour		1	L		O	N		X																							X
1901	1	23	100	99	3rd tri	labour		1	L		U	N		X																							X
1902	0	24	100	99	3rd tri	labour		1	L		O	N		X																							X
1903	0	19	100	99	3rd tri	labour		1	L		O	N		X																							X
1904	0	20	300	99	3rd tri	labour		2	L		O	N		X																							X
1905	0	23	100	99	3rd tri	labour		2	L		O	N		X																							X
1906	0	30	211	99	3rd tri	prom		2	L		O	N		PE									2	AH+MS	TRUE	FALSE	FALSE	FALSE	FALSE								X								HT	PCS	Lack of monitoring vital signs and give MgSO4 according to protocol (onyly loading dose +1), hydralazine only once	Lack of monitoring vital signs and give MgSO4 according to protocol (onyly loading dose +1), hydralazine only once
1907	0	33	655	99	3rd tri	labour		1	U		O	N		X																							X
1908	0	19	100	99	3rd tri	labour		1	L		O	N		X																							X
1909	0	34	311	99	3rd tri	labour		1	L		O	N		X																							X
1910	0	22	211	99	3rd tri	labour		2	L		O	N		X																							X
1911	0	26	311	16082015	40	labour		2	L	40	O	N		X																							X
1912	0	33	322	19082015	38	labour		2	L	38	O	N		X																							X
1913	0	24	100	5092015	42	labour		2	L	42	O	N		X																							X
1914	0	28	431	99	3rd tri	labour		2	L		O	N		X																							X
1915	0	36	744	99	3rd tri	aph		2	L		OM	N		X																							X
1916	0	35	1098	99	3rd tri	labour		2	L		O	N		X																							X
1917	0	24	211	99	3rd tri	labour		1	L		O	N		X																							X
1918	0	20	100	24082015	38	labour		1	L	38	O	N		X																							X
1919	0	24	100	99	3rd tri	labour		1	L		O	N		X																							X
1920	0	28	433	99	3rd tri	labour		1	L		O	N		X																							X
1921	0	41	875	99	3rd tri	labour		1	D		O	N		X																							X
1922	0	21	211	99	3rd tri	labour		1	L		O	N		X																							X
1923	0	27	211	99	3rd tri	labour		1	L		O	N		X																							X
1924	0	33	544	99	3rd tri	labour		1	L		O	N		X																							X
1925	0	25	100	99	37	labour		1	D	37	O	N		X																							X
1926	0	24	322	99	3rd tri	labour		1	L		O	N		X																							X
1927	1	29	322	99	3rd tri	labour		1	L		U	N		X																							X
1928	0	22	100	99	3rd tri	labour		1	L		O	N		X																							X
1929	0	42	977	99	3rd tri	labour		1	L		O	N		X																							X
1930	0	27	211	99	3rd tri	labour		1	L		O	N		X																							X
1931	0	17	100	99	3rd tri	labour		1	L		O	N		X																							X
1932	0	18	100	99	3rd tri	labour		1	L		O	N		X																							X
1933	1	25	211	99	3rd tri	labour		1	L		O	N		X																							X
1934	0	26	100	99	3rd tri	labour		1	L		O	N		X																							X
1935	0	23	100	15082015	40	labour		1	L	40	O	N		X																							X
1936	0	23	100	99	3rd tri	labour		1	L		O	N		X																							X
1937	0	23	100	99	3rd tri	labour		1	L		O	N		X																							X
1938	0	25	322	3082015	42	labour		1	L	42	O	N		X																							X
1939	0	18	100	99	3rd tri	labour		1	L		O	N		X																							X
1940	0	19	100	99	3rd tri	labour		1	L		O	N		X																							X
1941	0	37	877	99	3rd tri	labour		1	U		U	N		X																							X
1942	0	30	852	99	24	pe		2	D	29	O	N		PE									1	AH	FALSE	TRUE	FALSE	FALSE	FALSE								X								HT	X	PIH i.o. severe PE, but with very high BPs, bad monitoring and IUFD	PIH i.o. severe PE, but with very high BPs, bad monitoring and IUFD
1943	0	26	100	99	3rd tri	labour		1	L		O	N		X																							X
1944	0	22	311	99	3rd tri	labour		1	L		O	N		BT				2	BT, FFP	1	1																X								OBH	ANA
1945	0	26	877	99	3rd tri	labour		1	L		O	N		X																							X
1946	0	22	100	99	3rd tri	labour		1	L		O	N		X																							X
1947	0	17	10	99	3rd tri	labour		1	L		O	N		X																							X
1948	0	16	100	99	3rd tri	labour		1	L		O	N		X																							X
1949	0	25	211	99	3rd tri	labour		1	L		O	N		X																							X
1950	0	24	211	99	3rd tri	labour		1	L		O	N		X																							X
1951	0	19	100	99	3rd tri	labour		1	L		O	N		X																							X
1952	0	39	987	99	35	labour		1	L	35	O	N		X																							X
1953	0	23	100	99	3rd tri	labour		1	L		U	N		X																							X
1954	0	28	100	99	3rd tri	labour		1	L		O	N		X																							X
1955	0	23	211	99	3rd tri	labour		1	L		O	N		X																							X
1956	0	16	210	99	3rd tri	labour		1	L		U	N		X																							X
1957	0	18	100	99	3rd tri	labour		1	L		O	N		X																							X
1958	0	39	532	99	3rd tri	labour		3	L		O	N		X																							X
1959	0	24	433	99	3rd tri	labour		1	L		O	N		X																							X
1960	0	31	311	99	3rd tri	labour		1	L		O	N		X																							X
1961	0	28	99	99	3rd tri	labour		1	L		O	N		X																							X
1962	0	35	100	10082015	40	labour		1	L	40	U	N		X																							X
1963	0	23	100	99	3rd tri	labour		1	L		O	N		X																							X
1964	0	22	100	99	3rd tri	labour		1	L		O	N		X																							X
1965	0	25	100	15102015	26	other	IUFD	U	X	26		N		X																							X
1966	0	19	200	99	3rd tri	labour		1	L		O	N		X																							X
1967	0	34	755	99	40	labour		1	L	40	U	N		X																							X
1968	0	21	100	99	3rd tri	labour		1	L		O	N		X																							X
1969	0	23	100	99	3rd tri	labour		1	L		U	N		X																							X
1970	0	21	100	99	36	labour		U	X	36		N		X																							X
1971	0	30	766	99	33	labour		1	L	33	O	N		X																							X
1972	0	25	100	99	3rd tri	labour		1	L		O	N		X																							X
1973	0	34	755	9	37	labour		1	L	37	U	N		X																							X
1974	0	22	100	99	3rd tri	labour		1	L		O	N		X																							X
1975	0	22	100	99	3rd tri	labour		1	L		O	N		X																							X
1976	0	18	100	6082815	41	labour		1	L	41	O	N		X																							X
1977	0	27	100	24082015	39	labour		1	L	39	O	N		X																							X
1978	0	24	100	99	3rd tri	labour		1	L		O	N		X																							X
1979	0	24	100	14092015	36	labour		1	L	36	O	N		X																							X
1980	0	26	211	99	39	labour		1	L	39	O	N		X																							X
1981	0	20	211	18102015	32	labour		1	L	32	O	N		X																							X
1982	0	20	100	99	38	labour		2	L	38	OM	N		BT				1	BT	1	0																X								OBH	ANA
1983	0	30	211	21102015	30	labour		1	L	30	O	N		X																							X
1984	0	19	100	99	3rd tri	labour		1	L		O	N		X																							X
1985	0	40	99	99	3rd tri	labour		1	L		O	N		X																							X
1986	0	38	100	99	3rd tri	labour		1	L		O	N		X																							X
1987	0	30	300	99	3rd tri	labour		1	L		O	N		X																							X
1988	0	16	100	99	3rd tri	labour		1	L		O	N		X																							X
1989	0	42	877	99	3rd tri	labour		1	L		O	N		X																							X
1990	0	21	100	99	3rd tri	labour		1	L		O	N		X																							X
1991	0	26	100	99	3rd tri	labour		1	L		U	N		X																							X
1992	0	32	744	99	3rd tri	labour		1	L		O	N		X																							X
1993	0	19	432	99	3rd tri	labour		1	L		O	N		X																							X
1994	0	18	211	99	3rd tri	labour		1	L		O	N		X																							X
1995	0	27	211	99	3rd tri	labour		1	L		O	N		X																							X
1996	0	32	544	99	3rd tri	labour		1	L		O	N		X																							X
[truncated: 3,566 more rows]
[truncated: 4 more columns]

## Sheet: Severity markers in SMOs
Criteria	Severity markers	Frequency	1 (511)	2 (989)	3 (990)	4 (1147)	5 (1497)	6 (1656)	7 (1699)	8 (1801)	9 (1802)	10 (1803)	11 (1804)	12 (1805)	13 (1806)	14 (2040)	15 (2041)	16 (2077)	17 (2297)	18 (2434)	19 (2435)	20 (2436)	21 (2437)	22 (2438)	23 (2439)	24 (2511)	25 (2514)	26 (2939)	27 (2940)	28 (3054)	29 (3055)	30 (3056)	31 (3057)	32 (3058)	33 (3059)	34 (3060)	35 (2953)	36 (2961)	37 (3094)	38 (3251)	39 (3600)	40 (3617)	41 (3624)	42 (3638)	43 (3574)	44 (3589)	45 (4067)	46 (4122)	47 (4128)
Clinical	Shock	25	X								X		X	?	X	X	X	X	X			X	X		X							X							X	X		X		X	X				X
	Cardiac arrest	9				X																	X		X								X	X		X			X
	Acute cyanosis	2			X																															X
	Gasping	4																																															X
	RR >40 bpm or <6 bpm	7																																					X			X				X
	Oliguria	5									X																			X	X
	Clotting failure	6																			X		X			X					X	X	X
	Jaundice with pre-eclampsia	2
	Coma	4																												X	X	X	X
	Stroke	7						X	X									X						X						X	X		X
	Total paralysis	0
	Status epilepticus	2																						X												X
	Uncontrollable fits	0
Management	Continuous use of vasoactive drugs	9														X						X	X		X						X	X							X						X
	Cardio-pulmonary resuscitation	18								X			X	X		X				X			X		X								X	X		X			X						X
	Intubation/ventilation	23			X	X					X		X	X	X	X	X				X				X					X		X							X		X	X	X		X		X
	Transfusion of more than X units of blood	18								X				x	X					X			X			X	X		X			X									X		X				X		X
	Hysterectomy due to infection or haemorrhage	21		X			X								X					X	X	?	X		X			X			X			X	X		X	X					X		X		X
Laboratory	Oxygen saturation <90% >60min	6																																					X		X	X				X		X
	Creatinine >3.5 mg/dl or >309 μmol/l	4															X													X	X
	Acute trombocytopenia (<50,000 platelets)	1																															X
	Bilirubin >6.0 mg/dl or >102 μmol/l	4										X					X				X									X
	Total number of severity markers		1	1	2	2	1	1	1	2	3	1	3	3	4	4	4	2	1	3	4	2	7	2	6	2	1	1	1	6	7	6	6	3	1	4	1	1	7	1	3	4	3	1	5	2	3	1	3
	MATERNAL DEATH (X)	27								0	X	X	X	X	X	X	X			X	X	X	X	X	X					X	X	X	X	X	X	X			X						X
	TOTAL NUMBER OF SMO'S	65								5 BT's				urgently needed massive transfusion but no blood products available	6 BT's					6 BT's
		Nr of severity markers		Nr of patients		Nr of deceased patients			% deceased
		0		1		1			1
		1		23		3			0.130435
		2		12		4			0.333333
		3		11		5			0.454545
		4		7		6			0.857143
		5		2		1			0.5
		6		4		4			1
		7		5		4			0.8
		8		0		0			#DIV/0!
				65		28
		58 (4883)
[truncated: 18 more columns]
